# Supplementary material for: High speciation in the cryptic Pristimantis celator clade (Anura: Strabomantidae) of the Mira river basin, Ecuador-Colombia
Source: PeerJ. 2025 Jan 29;13:e18680. doi: 10.7717/peerj.18680 (PMC11786716; doi:10.7717/peerj.18680)
Supplement: Supplemental Information 11 [file peerj-13-18680-s011.txt]

LOCUS       DHMECN19557             2256 bp    DNA     linear       12-AUG-2024
DEFINITION  mitochondrion, partial genome.
ACCESSION   DHMECN19557
VERSION
KEYWORDS    .
SOURCE      mitochondrion Pristimantis macarthur
  ORGANISM  Pristimantis macarthur
            Unclassified.
REFERENCE   1  (bases 1 to 2256)
  AUTHORS   Yanez-Munoz,M.H., Reyes-Puig,J.P., Reyes-Puig,C., Lagla-Chimba,G.,
            Paucar-Veintimilla,C., Urgiles-Merchan,M. and Carrion-Olmedo,J.C.
  TITLE     High speciation of cryptic species in the Pristimantis celator
            clade (Anura: Strabomantidae) of the Mira river basin, Ecuador
  JOURNAL   unpublished
REFERENCE   2  (bases 1 to 2256)
  AUTHORS   Carrion-Olmedo,J.C.
  TITLE     Direct Submission
  JOURNAL   Submitted (12-AUG-2024) Direccion de Innovacion, Instituto Nacional
            de Biodiversidad, Rio Coca, Quito, Pichincha 170525, Ecuador
COMMENT     Bankit Comment: ALT EMAIL:julio.carrion@biodiversidad.gob.ec
            Bankit Comment: TAX: Yes, new species/combinations; SEE ATTACHMENT
            Bankit Comment: TOTAL # OF SEQS:29
            
            ##Assembly-Data-START##
            Assembly Method       :: NGSpeciesID v. may 2023
            Coverage              :: 500
            Sequencing Technology :: Oxford Nanopore Technologies
            ##Assembly-Data-END##
FEATURES             Location/Qualifiers
     source          1..2256
                     /organism="Pristimantis macarthur"
                     /organelle="mitochondrion"
                     /mol_type="genomic DNA"
                     /specimen_voucher="DHMECN19557"
                     /tissue_type="Liver"
                     /country="'Ecuador: Carchi, Reserva Dracula, Bloque 20'"
                     /lat_lon="0.83927 -78.23034"
                     /collection_date="18-Nov-23"
                     /collected_by="'Mario Humberto Yanez Munoz, Christian
                     Paucar Veintimilla, Carlos Rios, Miguel Urgiles-Merchan '"
                     /identified_by="Mario Humberto Yanez Munoz"
     rRNA            1..1230
                     /product="rRNA 16S"
     tRNA            1231..1302
                     /product="tRNA-Leu"
     CDS             1303..>2256
                     /codon_start=1
                     /transl_table=2
                     /product="NADH deshydrogenase 1"
                     /product="ND1"
                     /translation="-
                     NMHQIIPSLLYVAPILLAVAFLTLIERKVLGYMQLRKGPNVVGPTGLLQPIADGVKLF
                     IKEPIRPTTSTQTLFLLTPTLLTLAMVIWTPLPMPLALSDMNLSILFILALSSLTIYS
                     ILGSGWASNSKYALIGALRAVAQAISYEVTLALILLCSILLSGNFTIQNFNITQEPMW
                     LILPAWPLSIMWFVSTLAETNRAPFDLAEGESELVSGFNVEYAGGPFALFFLAEYANI
                     LMMNTISVIIFLGSSTLTSMSHSNLSMMTKAALLSMLFLWLRASYPRFRYDQLMHLVW
                     KNFLPLTLAFTIWHITAPICLLLSWKR"
BASE COUNT      698 a    601 c    338 g    619 t
ORIGIN      
        1 atagctggtt tctcaataaa agaatcttag ttcaacctaa agtacacaca tttacacaaa
       61 ataaccttac tactttagag taattcaaat aaggtacagc ctatttgata cagaacacaa
      121 ccttaactaa cgggtaacac ctgacttaca cccacaagta ggcctaaaag cagccatctt
      181 taaaaaagcg tcaaagctta attgtgtttg ccctaatttc ttaacccacc actagaaccc
      241 tttaacccca ctgagaactt ctataaaatt atagaacctt ttatgctaaa actagtaaca
      301 agagatcacc cctctctata atgcaagtac aagccagcaa gaacccacca ctggcaacca
      361 acagacataa gtagtaactt ccctggaaaa ccctacttca ctccaactat taacctaata
      421 ctagagcatt tcaagaaaga ttaaaagaaa gagaaggaat tccgcaaaca ttagccccgc
      481 ctgtttacca aaaacatcgc cttttgcccc cataaaaggt ctagcctgcc cagtgactct
      541 gttcaacggc cgcggtatcc taaccgtgca aaggtagcgt aatcacttgt cttctaaata
      601 gagaccagta tgaaaggcat cacgagggct aaactgtctc ctctccctaa tcagtgaacc
      661 taataccccc cgtgaagaag cggggatttt tatataagac gagaagaccc tatggagctt
      721 aaaacattat atcacctgcc cctcactaat tcactccggt ttattcacct ccaggcaccc
      781 tgattatatg tttttggttg gggtgaccgc ggagaaaaac ctatcctcca caatgaaaga
      841 aattccctaa acaacaagct acagctttat gtatcagtaa actgacatca ttgacccaat
      901 ataattgatt aacgaaccaa gttaccctag ggataacagc gcaatccact tcaagagccc
      961 ctatcgacaa gtgggcttac gacctcgatg ttggatcggg gtatcctggt ggtgcagccg
     1021 ctactaaggg ttcgtttgtt caacgattaa aaccccacgt gatctgagtt cagaccggag
     1081 taatccaggt cagtttctat ctataacagc gcttttttca gtacgaaagg accaaaacag
     1141 catggccaat acctccagca agccataatt aattatttca gaactcatct caaaaataac
     1201 taacctaacc tcatcttcaa gaaaagaacg ttaatgaagc aaatcctggt catgcaaaag
     1261 atctaaaacc tttttataga ggttcaaatc ctctctttaa ctttgaatat acaccaaatc
     1321 atcccctctt tactttatgt cgccccaatt cttttggcgg ttgcatttct cacacttatt
     1381 gagcgaaaag tattagggta catgcaactc cgaaagggcc ctaatgtagt aggacctact
     1441 ggtctccttc aacctattgc agacggagtt aaactattta tcaaagaacc aatccgcccc
     1501 actacctcaa cccaaacatt gtttctgcta actccaaccc tccttactct agctatagtt
     1561 atctggaccc ccctccccat gccactagct ttatcagaca taaatctcag cattcttttt
     1621 atccttgccc tctcaagcct aaccatttac tcaatcttag gctcaggatg agcatccaac
     1681 tctaaatacg ctttaattgg ggccttacga gcagtagccc aggccatctc ctatgaagtt
     1741 accctagcat tgattcttct ttgctccatt ctcctatctg gaaacttcac cattcaaaac
     1801 ttcaacatta cccaagagcc tatatggctc atcctgcctg cctgacctct tagcattata
     1861 tgatttgttt ctactctagc agaaacaaac cgagcgccat ttgacctcgc agaaggtgaa
     1921 tccgaactag tctccgggtt taatgtagaa tatgcaggtg gaccatttgc attattcttt
     1981 ttagcagaat acgctaacat tctaataata aacacaattt cagtcattat tttcctaggg
     2041 tcatccaccc ttacctcaat atcccactcc aatttatcca taatgacaaa agctgccctc
     2101 ctctccatac tcttcctatg actacgagct tcgtaccccc gattccgata tgatcaacta
     2161 atacatcttg tctgaaaaaa tttccttcct ctaacattag ccttcacaat ttgacatatc
     2221 accgccccaa tttgcttatt actctcctgg aagcgt
//
LOCUS       DHMECN19545             3555 bp    DNA     linear       12-AUG-2024
DEFINITION  mitochondrion, partial genome.
ACCESSION   DHMECN19545
VERSION
KEYWORDS    .
SOURCE      mitochondrion Pristimantis macarthur
  ORGANISM  Pristimantis macarthur
            Unclassified.
REFERENCE   1  (bases 1 to 3555)
  AUTHORS   Yanez-Munoz,M.H., Reyes-Puig,J.P., Reyes-Puig,C., Lagla-Chimba,G.,
            Paucar-Veintimilla,C., Urgiles-Merchan,M. and Carrion-Olmedo,J.C.
  TITLE     High speciation of cryptic species in the Pristimantis celator
            clade (Anura: Strabomantidae) of the Mira river basin, Ecuador
  JOURNAL   unpublished
REFERENCE   2  (bases 1 to 3555)
  AUTHORS   Carrion-Olmedo,J.C.
  TITLE     Direct Submission
  JOURNAL   Submitted (12-AUG-2024) Direccion de Innovacion, Instituto Nacional
            de Biodiversidad, Rio Coca, Quito, Pichincha 170525, Ecuador
COMMENT     Bankit Comment: ALT EMAIL:julio.carrion@biodiversidad.gob.ec
            Bankit Comment: TAX: Yes, new species/combinations; SEE ATTACHMENT
            Bankit Comment: TOTAL # OF SEQS:29
            
            ##Assembly-Data-START##
            Assembly Method       :: NGSpeciesID v. may 2023
            Coverage              :: 500
            Sequencing Technology :: Oxford Nanopore Technologies
            ##Assembly-Data-END##
FEATURES             Location/Qualifiers
     source          1..3555
                     /organism="Pristimantis macarthur"
                     /organelle="mitochondrion"
                     /mol_type="genomic DNA"
                     /specimen_voucher="DHMECN19545"
                     /tissue_type="Liver"
                     /country="'Ecuador: Carchi, Reserva Dracula, Bloque 20'"
                     /lat_lon="0.83927 -78.23034"
                     /collection_date="18-Nov-23"
                     /collected_by="'Mario Humberto Yanez Munoz, Christian
                     Paucar Veintimilla, Carlos Rios, Miguel Urgiles-Merchan '"
                     /identified_by="Mario Humberto Yanez Munoz"
     rRNA            <1..892
                     /product="rRNA 12S"
     tRNA            893..957
                     /product="tRNA-Val"
     rRNA            958..2529
                     /product="rRNA 16S"
     tRNA            2530..2601
                     /product="tRNA-Leu"
     CDS             2602..>3555
                     /codon_start=1
                     /transl_table=2
                     /product="NADH deshydrogenase 1"
                     /product="ND1"
                     /translation="-
                     NMHQIIPSLLYVAPILLAVAFLTLIERKVLGYMQLRKGPNVVGPTGLLQPIADGVKLF
                     IKEPIRPTTSTQTLFLLTPTLLTLAMVIWTPLPMPLALSDMNLSILFILALSSLTIYS
                     ILGSGWASNSKYALIGALRAVAQAISYEVTLALILLCSILLSGNFTIQNFNITQEPMW
                     LILPAWPLSIMWFVSTLAETNRAPFDLAEGESELVSGFNVEYAGGPFALFFLAEYANI
                     LMMNTISVIIFLGSSTLTSMSHSNLSMMTKAALLSMLFLWLRASYPRFRYDQLMHLVW
                     KNFLPLTLAFTIWHITAPICLLLSWKR"
BASE COUNT     1147 a    914 c    562 g    932 t
ORIGIN      
        1 cgatattgct acacatgcaa gtctccgcac acccgtgaga acgcccttct acccatatat
       61 ggacaaggag ctgatatcag gcactataag ctgcccaaaa catctagcta tgccacaccc
      121 acaagggccc ccagcagtga ttaacattaa aaataaacgt cagtttgatt cagccaatga
      181 aaacagaacc ggccaatctg gtgccagccg ccgcggttac accagatggt tcaaattgat
      241 ttctctcggc gtaaagcgtg attaaagaaa ttacccatgg agtcaaattt aagctaagtc
      301 gtaacacact tgtttttaag aagtccacac tataaatacc ccaactaaac aacttgaatt
      361 cacgataact aggacacaaa ctgggattag ataccccact atgcctagtc ataaacttta
      421 acttacaacc ccatcgccca ggaactacga gcaaagctta aaacctaaag gacttgacgg
      481 taccccacat ccatctagag gagcctgtcc tataaccgat accccacgtt taacctcacc
      541 atttttagtt ttcagtctgt atacttccgt cgccagctta ccgcgtgagc gctttcagta
      601 agcttaatgt ttacctccac ccgtacgtca ggtcaaagtg cagcaaataa aatgggaaga
      661 gatgggctac actttctact atagaaaaac acgaaagacc acatgaaata tcaatcagaa
      721 ggcggattta gcagtaagca gaaaacagaa tattctactt aacctggcac tgaggtgtgt
      781 acacaccgcc cgtcaccctc ttcaacatat acccttagtt tataacatct acttacatct
      841 agaagagaca agtcgtaaca tggtaagtgt accggaaggt gtacttggaa acagagcata
      901 actaaaaaag tacttcgttt acaccgaatt aatgtttgtt aaactcaaac tgccccgagc
      961 caaaaatcta gcccccctcc ccatatacct tcaaccccta atcaaaatat tttgacaatt
     1021 tagtaaagaa gattaaaaaa tttctaagag ctataaatat gtaccgcaag ggaaagatga
     1081 aataaaaatg aaataaacat taagcacaaa aaattagaga ttccacctcg taccttttgc
     1141 atcatggttt agctagttta attaggcaaa aagtccctta agtctaaccc cccaaactaa
     1201 gtgagctact ttagggccgc ttaatgagct aacccgtcta tgttgtagaa tagtgggggg
     1261 accctaaaat agaggtgaaa aacctaacga acttagtcat agctggtttc tcaataaaag
     1321 aatcttagtt caacctaaag tacacacatt tacacaaaat aaccttacta ctttagagta
     1381 attcaaataa ggtacagcct atttgataca gaacacaacc ttaactaacg ggtaacacct
     1441 gacttacacc cacaagtagg cctaaaagca gccatcttta aaaaagcgtc aaagcttaat
     1501 tgtgtttgcc ctaatttctt aacccaccac tagaaccctt taaccccact gagaacttct
     1561 ataaaattat agaacctttt atgctaaaac tagtaacaag agatcacccc tctctataat
     1621 gcaagtacaa gccagcaaga acccaccact ggcaaccaac agacataagt agtaacttcc
     1681 ctggaaaacc ctacttcact ccaactatta acctaatact agagcatttc aagaaagatt
     1741 aaaagaaaga gaaggaattc cgcaaacatt agccccgcct gtttaccaaa aaacatcgcc
     1801 ttttgccccc ataaaaggtc tagcctgccc agtgactctg ttcaacggcc gcggtatcct
     1861 aaccgtgcaa aggtagcgta atcacttgtc ttctaaatag agaccagtat gaaaggcatc
     1921 acgagggcta aactgtctcc tctccctaat cagtgaacct aatacccccg tgaagaagcg
     1981 gggattttta tataagacga gaagacccta tggagcttaa aacattatat cacctgcccc
     2041 tcactaattc actccggttt attcacctcc aggcaccctg attatatgtt tttggttggg
     2101 gtgaccgcgg agaaaaaacc tatcctccac aatgaaagaa attccctaaa caacaagcta
     2161 cagctttatg tatcagtaaa ctgacatcat tgacccaata taattgatta acgaaccaag
     2221 ttaccctagg gataacagcg caatccactt caagagcccc tatcgacaag tgggcttacg
     2281 acctcgatgt tggatcgggg tatcctggtg gtgcagccgc tactaagggt tcgtttgttc
     2341 aacgattaaa accccacgtg atctgagttc agaccggagt aatccaggtc agtttctatc
     2401 tataacagcg cttttttcag tacgaaagga ccaaaacagc atggccaata cctccagcaa
     2461 gccataatta attatttcag aactcatctc aaaaataact aacctaacct catcttcaag
     2521 aaaagaacgt taatgaagca aatcctggtc atgcaaaaga tctaaaacct ttttatagag
     2581 gttcaaatcc tctctttaac tttgaatata caccaaatca tcccctcttt actttatgtc
     2641 gccccaattc ttttggcggt tgcatttctc acacttattg agcgaaaagt attagggtac
     2701 atgcaactcc gaaagggccc taatgtagta ggacctactg gtctccttca acctattgca
     2761 gacggagtta aactatttat caaagaacca atccgcccca ctacctcaac ccaaacattg
     2821 tttctgctaa ctccaaccct ccttactcta gctatagtta tctggacccc cctccccatg
     2881 ccactagctt tatcagacat aaatctcagc attcttttta tccttgccct ctcaagccta
     2941 accatttact caatcttagg ctcaggatga gcatccaact ctaaatacgc tttaattggg
     3001 gccttacgag cagtagccca ggccatctcc tatgaagtta ccctagcatt gattcttctt
     3061 tgctccattc tcctatctgg aaacttcacc attcaaaact tcaacattac ccaagagcct
     3121 atatggctca tcctgcctgc ctgacctctt agcattatat gatttgtttc tactctagca
     3181 gaaacaaacc gagcgccatt tgacctcgca gaaggtgaat ccgaactagt ctccgggttt
     3241 aatgtagaat atgcaggtgg accatttgca ttattctttt tagcagaata cgctaacatt
     3301 ctaataataa acacaatttc agtcattatt ttcctagggt catccaccct tacctcaata
     3361 tcccactcca atttatccat aatgacaaaa gctgccctcc tctccatact cttcctatga
     3421 ctacgagctt cgtacccccg attccgatat gatcaactaa tacatcttgt ctgaaaaaat
     3481 ttccttcctc taacattagc cttcacaatt tgacatatca ccgccccaat ttgcttatta
     3541 ctctcctgga agcgt
//
LOCUS       DHMECN19577             2022 bp    DNA     linear       12-AUG-2024
DEFINITION  mitochondrion, partial genome.
ACCESSION   DHMECN19577
VERSION
KEYWORDS    .
SOURCE      mitochondrion Pristimantis macarthur
  ORGANISM  Pristimantis macarthur
            Unclassified.
REFERENCE   1  (bases 1 to 2022)
  AUTHORS   Yanez-Munoz,M.H., Reyes-Puig,J.P., Reyes-Puig,C., Lagla-Chimba,G.,
            Paucar-Veintimilla,C., Urgiles-Merchan,M. and Carrion-Olmedo,J.C.
  TITLE     High speciation of cryptic species in the Pristimantis celator
            clade (Anura: Strabomantidae) of the Mira river basin, Ecuador
  JOURNAL   unpublished
REFERENCE   2  (bases 1 to 2022)
  AUTHORS   Carrion-Olmedo,J.C.
  TITLE     Direct Submission
  JOURNAL   Submitted (12-AUG-2024) Direccion de Innovacion, Instituto Nacional
            de Biodiversidad, Rio Coca, Quito, Pichincha 170525, Ecuador
COMMENT     Bankit Comment: ALT EMAIL:julio.carrion@biodiversidad.gob.ec
            Bankit Comment: TAX: Yes, new species/combinations; SEE ATTACHMENT
            Bankit Comment: TOTAL # OF SEQS:29
            
            ##Assembly-Data-START##
            Assembly Method       :: NGSpeciesID v. may 2023
            Coverage              :: 500
            Sequencing Technology :: Oxford Nanopore Technologies
            ##Assembly-Data-END##
FEATURES             Location/Qualifiers
     source          1..2022
                     /organism="Pristimantis macarthur"
                     /organelle="mitochondrion"
                     /mol_type="genomic DNA"
                     /specimen_voucher="DHMECN19577"
                     /tissue_type="Liver"
                     /country="'Ecuador: Carchi, Reserva Dracula, Bloque 20'"
                     /lat_lon="0.83927 -78.23034"
                     /collection_date="19-Nov-23"
                     /collected_by="'Mario Humberto Yanez Munoz, Christian
                     Paucar Veintimilla, Carlos Rios, Miguel Urgiles-Merchan '"
                     /identified_by="Mario Humberto Yanez Munoz"
     rRNA            <1..891
                     /product="rRNA 12S"
     tRNA            892..956
                     /product="tRNA-Val"
     rRNA            957..2022
                     /product="rRNA 16S"
BASE COUNT      699 a    497 c    337 g    489 t
ORIGIN      
        1 tgatattgct acacatgcaa gtctccgcac acccgtgaga acgcccttct acccatatat
       61 ggacaaggag ctgatatcag gcactataag ctgcccaaaa catctagcta tgccacaccc
      121 acaagggccc ccagcagtga ttaacattaa aaataaacgt cagtttgatt cagccaatga
      181 aaacagaacc ggccaatctg gtgccagccg ccgcggttac accagatggt tcaaattgat
      241 ttctctcggc gtaaagcgtg attaaagaaa ttacccatgg agtcaaattt aagctaagtc
      301 gtaacacact tgtttttaag aagtccacac tataaatacc ccaactaaac aacttgaatt
      361 cacgataact aggacacaaa ctgggattag ataccccact atgcctagtc ataaacttta
      421 acttacaacc ccatcgccca ggaactacga gcaaagctta aaacctaaag gacttgacgg
      481 taccccatat ccatctagag gagcctgtcc tataaccgat accccacgtt taacctcacc
      541 atttttagtt ttcagtctgt atacttccgt cgccagctta ccgcgtgagc gctttcagta
      601 agcttaatgt ttacctccac ccgtacgtca ggtcaaagtg cagcaaataa aatgggaaga
      661 gatgggctac actttctact atagaaaaca cgaaagacca catgaaatat caatcagaag
      721 gcggatttag cagtaagcag aaaacagaat attctactta acctggcact gaggtgtgta
      781 cacaccgccc gtcaccctct tcaacatata cccttagttt ataacatcta cttacatcta
      841 gaagagacaa gtcgtaacat ggtaagtgta ccggaaggtg tacttggaaa cagagcataa
      901 ctaaaaaagt acttcgttta caccgaatta atgtttgtta aactcaaact gccccgagcc
      961 aaaaatctag cccccctccc tcccatatac cttcaacccc taatcaaaat attttgacaa
     1021 tttagtaaag aagattaaaa aatttctaag agctataaat atgtaccgca agggaaagat
     1081 gaaataaaaa tgaaataaac attaagcaca aaaaattaga gattccacct cgtacctttt
     1141 gcatcatggt ttagctagtt taattaggca aaaagtccct taagtctaac cccccgaaac
     1201 taagtgagct actttagggc cgcttaatga gctaacccgt ctatgttgta gaatagtggg
     1261 ggggacccta aaatagaggt gaaaaaccta acgaacttag tcatagctgg tttctcaata
     1321 aaagaatctt agttcaacct aaagtacaca catttacaca aaataacctt actactttag
     1381 agtaattcaa ataaggtaca gcctatttga tacagaacac aaccttaact aacgggtaac
     1441 acctgactta cacccacaag taggcctaaa agcagccatc tttaaaaaag cgtcaaagct
     1501 taattgtgtt tgccctaatt tcttaaccca ccactagaac cctttaaccc cactgagaac
     1561 ttctataaaa ttatagaacc ttttatgcta aaactagtaa caagagatca cccctctcta
     1621 taatgcaagt acaagccagc aagaacccac cactggcaac caacagacat aagtagtaac
     1681 ttccctggaa aaccctactt cactccaact attaacctaa tactagagca tttcaagaaa
     1741 gattaaaaga aagagaagga attccgcaaa cattagcccc gcctgtttac caaaaacatc
     1801 gccttttgcc cccataaaag gtctagcctg cccagtgact ctgttcaacg gccgcggtat
     1861 cctaaccgtg caaaggtagc gtaatcactt gtcttctaaa tagagaccag tatgaaaggc
     1921 atcacgaggg ctaaactgtc tcctctccct aatcagtgaa cctaataccc ccgtgaagaa
     1981 gcggggattt ttatataaga cgagaagacc ctatggagct tg
//
LOCUS       DHMECN19579             2265 bp    DNA     linear       12-AUG-2024
DEFINITION  mitochondrion, partial genome.
ACCESSION   DHMECN19579
VERSION
KEYWORDS    .
SOURCE      mitochondrion Pristimantis macarthur
  ORGANISM  Pristimantis macarthur
            Unclassified.
REFERENCE   1  (bases 1 to 2265)
  AUTHORS   Yanez-Munoz,M.H., Reyes-Puig,J.P., Reyes-Puig,C., Lagla-Chimba,G.,
            Paucar-Veintimilla,C., Urgiles-Merchan,M. and Carrion-Olmedo,J.C.
  TITLE     High speciation of cryptic species in the Pristimantis celator
            clade (Anura: Strabomantidae) of the Mira river basin, Ecuador
  JOURNAL   unpublished
REFERENCE   2  (bases 1 to 2265)
  AUTHORS   Carrion-Olmedo,J.C.
  TITLE     Direct Submission
  JOURNAL   Submitted (12-AUG-2024) Direccion de Innovacion, Instituto Nacional
            de Biodiversidad, Rio Coca, Quito, Pichincha 170525, Ecuador
COMMENT     Bankit Comment: ALT EMAIL:julio.carrion@biodiversidad.gob.ec
            Bankit Comment: TAX: Yes, new species/combinations; SEE ATTACHMENT
            Bankit Comment: TOTAL # OF SEQS:29
            
            ##Assembly-Data-START##
            Assembly Method       :: NGSpeciesID v. may 2023
            Coverage              :: 500
            Sequencing Technology :: Oxford Nanopore Technologies
            ##Assembly-Data-END##
FEATURES             Location/Qualifiers
     source          1..2265
                     /organism="Pristimantis macarthur"
                     /organelle="mitochondrion"
                     /mol_type="genomic DNA"
                     /specimen_voucher="DHMECN19579"
                     /tissue_type="Liver"
                     /country="'Ecuador: Carchi, Reserva Dracula, Bloque 20'"
                     /lat_lon="0.83927 -78.23034"
                     /collection_date="21-Nov-23"
                     /collected_by="'Mario Humberto Yanez Munoz, Christian
                     Paucar Veintimilla, Carlos Rios, Miguel Urgiles-Merchan '"
                     /identified_by="Mario Humberto Yanez Munoz"
     rRNA            1..1233
                     /product="rRNA 16S"
     tRNA            1234..1305
                     /product="tRNA-Leu"
     CDS             1306..>2265
                     /codon_start=1
                     /transl_table=2
                     /product="NADH deshydrogenase 1"
                     /product="ND1"
                     /translation="-
                     NMHQIIPSLLYVAPILLAVAFLTLIERKVLGYMQLRKGPNVVGPTGLLQPIADGVKLF
                     IKEPIRPTTSTQTLFLLTPTLALTLAMVIWTPLPMPLALSDMNLSILFILALSSLTIY
                     SILGSGWASQSKYALIGALRAVAQAISYEVTLALILLCSILLSGNFTIQNFNITQEPM
                     WLILPAWPLSIMWFVSTLAETNRAPFDLAEGESELVSGFNVEYAGGPFALFFLAEYAN
                     ILMMNTISVIIFLGSSTLTSMSHSNLSMMTKAALLSMLFLWLRASYPRFRYDQLMHLV
                     WKNFLPLTLAFTIWHIHRPICLLLSPPMT"
BASE COUNT      702 a    603 c    338 g    622 t
ORIGIN      
        1 atagctggtt tctcaataaa aagaatctta gttcaaccta aagtacacac atttacacaa
       61 aataacctta ctactttaga gtaattcaaa taaggtacag cctatttgat acagaacaca
      121 accttaacta acgggtaaca cctgacttac acccacaagt aggcctaaaa gcagccatct
      181 ttaaaaaagc gtcaaagctt aattgtgttt gccctaattt cttaacctac cactagaacc
      241 ctttaacccc actgagaact tctataaaat tatagaacct tttatgctaa aactagtaac
      301 aagagatcac ccctctctat aatgcaagta caagccagca agaacccacc actggcaacc
      361 aacagacata agtagtaact tccctggaaa accctacttc actccaacta ttaacctaat
      421 actagagcat ttcaagaaag attaaaagaa agagaaggaa ttccgcaaac attagccccg
      481 cctgtttacc aaaaacatcg ccttttgccc ccataaaagg tctagcctgc ccagtgactc
      541 tgttcaacgg ccgcggtatc ctaaccgtgc aaaggtagcg taatcacttg tcttctaaat
      601 agagaccagt atgaaaggca tcacgagggc taaactgtct cctctcccta atcagtgaac
      661 ctaatacccc cgtgaagaag cgggggattt tttatataag acgagaagac cctatggagc
      721 ttaaaacatt atatcacctg cccctcacta attcactccg gtttattcac ctccaggcac
      781 cctgattata tgtttttggt tggggtgacc gcggagaaaa acctatcctc cacaatgaaa
      841 gaaattccct aaacaacaag ctacagcttt atgtatcagt aaactgacat cattgaccca
      901 atataattga ttaacgaacc aagttaccct agggataaca gcgcaatcca cttcaagagc
      961 ccctatcgac aagtgggctt acgacctcga tgttggatcg gggtatcctg gtggtgcagc
     1021 cgctactaag ggttcgtttg ttcaacgatt aaaaccccac gtgatctgag ttcagaccgg
     1081 agtaatgcag gtcagtttct atctataaca gcgctttttt tcagtacgaa aggaccaaaa
     1141 cagcatggcc aatacctcca gcaagccata attaattatt tcagaactca tctcaaaaat
     1201 aactaaccta acctcatctt caagaaaaga acgttaatga agcaaatcct ggtcatgcaa
     1261 aagatctaaa acctttttat agaggttcaa atcctctctt taactttgaa tatacaccaa
     1321 atcatcccct ctttacttta tgtcgcccca attcttttgg cggttgcatt tctcacactt
     1381 attgagcgaa aagtattagg gtacatgcaa ctccgaaagg gccctaatgt agtaggacct
     1441 actggtctcc ttcaacctat tgcagacgga gttaaactat ttatcaaaga accaatccgc
     1501 cccactacct caacccaaac attgtttctg ctaactccaa ccctggccct tactctagct
     1561 atagttatct ggacccccct ccccatgcca ctagctttat cagacataaa tctcagcatt
     1621 ctttttatcc ttgccctctc aagcctaacc atttactcaa tcttaggctc aggatgagca
     1681 tcccaatcta aatacgcttt aattggggcc ttacgagcag tagcccaggc catctcctat
     1741 gaagttaccc tagcattgat tcttctttgc tccattctcc tatctggaaa cttcaccatt
     1801 caaaacttca acattaccca agagcctata tggctcatcc tgcctgcctg acctcttagc
     1861 attatatgat ttgtttctac tctagcagaa acaaaccgag cgccatttga cctcgcagaa
     1921 ggtgaatccg aactagtctc cgggtttaat gtagaatatg caggtggacc atttgcatta
     1981 ttctttttag cagaatacgc taacattcta ataataaaca caatttcagt cattattttc
     2041 ctagggtcat ccacccttac ctcaatatcc cactccaatt tatccataat gacaaaagct
     2101 gccctcctct ccatactctt cctatgacta cgagcttcgt acccccgatt ccgatatgat
     2161 caactaatac atcttgtctg aaaaaatttc cttcctctaa cattagcctt cacaatttga
     2221 catatccacc gcccaatttg cttattactc tctccaccaa taacc
//
LOCUS       DHMECN19037             3565 bp    DNA     linear       12-AUG-2024
DEFINITION  mitochondrion, partial genome.
ACCESSION   DHMECN19037
VERSION
KEYWORDS    .
SOURCE      mitochondrion Pristimantis broaddus
  ORGANISM  Pristimantis broaddus
            Unclassified.
REFERENCE   1  (bases 1 to 3565)
  AUTHORS   Yanez-Munoz,M.H., Reyes-Puig,J.P., Reyes-Puig,C., Lagla-Chimba,G.,
            Paucar-Veintimilla,C., Urgiles-Merchan,M. and Carrion-Olmedo,J.C.
  TITLE     High speciation of cryptic species in the Pristimantis celator
            clade (Anura: Strabomantidae) of the Mira river basin, Ecuador
  JOURNAL   unpublished
REFERENCE   2  (bases 1 to 3565)
  AUTHORS   Carrion-Olmedo,J.C.
  TITLE     Direct Submission
  JOURNAL   Submitted (12-AUG-2024) Direccion de Innovacion, Instituto Nacional
            de Biodiversidad, Rio Coca, Quito, Pichincha 170525, Ecuador
COMMENT     Bankit Comment: ALT EMAIL:julio.carrion@biodiversidad.gob.ec
            Bankit Comment: TAX: Yes, new species/combinations; SEE ATTACHMENT
            Bankit Comment: TOTAL # OF SEQS:29
            
            ##Assembly-Data-START##
            Assembly Method       :: NGSpeciesID v. may 2023
            Coverage              :: 500
            Sequencing Technology :: Oxford Nanopore Technologies
            ##Assembly-Data-END##
FEATURES             Location/Qualifiers
     source          1..3565
                     /organism="Pristimantis broaddus"
                     /organelle="mitochondrion"
                     /mol_type="genomic DNA"
                     /specimen_voucher="DHMECN19037"
                     /tissue_type="Liver"
                     /country="'Ecuador: Carchi, Bosque Protector Cerro
                     Golondrinas, Estacion Cabanas del Pailon'"
                     /lat_lon="'0,81833 -78,0914'"
                     /collection_date="25-Jul-23"
                     /collected_by="'Miguel Andres Urgiles Merchan, Christian
                     Paucar Veintimilla'"
                     /identified_by="Mario Humberto Yanez Munoz"
     rRNA            <1..890
                     /product="rRNA 12S"
     tRNA            891..955
                     /product="tRNA-Val"
     rRNA            956..2533
                     /product="rRNA 16S"
     tRNA            2534..2605
                     /product="tRNA-Leu"
     CDS             2606..>3565
                     /codon_start=1
                     /transl_table=2
                     /product="NADH deshydrogenase 1"
                     /product="ND1"
                     /translation="-
                     NLHQITPSLLYVAPILLAVAFLTLIERKVLGYMQLRKGPNVVGLAGLLQPIADGVKLF
                     IKEPIRPTTSSQMLFLLTPTLAFTLAMIIWTPLPMPLALSDMNLSILFILALSSLTIY
                     SILGSGWASQSKYALVGALRAVAGAISYEVTLALILLCSILLSGNFTIQNFSITQEPM
                     WLILPAWPLSIMWFVSTLAETNRAPFDLAEGESELVSGFNVEYAGGPFALFFLAEYAN
                     ILMMNTISVIIFLGSSTLTSLTHSNLSMMTKAALLSMFFLWLRASYPRFRYDQLMHLV
                     WKNFLPLTLAFTIWHVHRPICLLLSPPMT"
BASE COUNT     1149 a    909 c    563 g    944 t
ORIGIN      
        1 cgctgatatt gctacacatg caagtttccg cacacccgtg aaaacgccct tttacccata
       61 catggacaag gagctgatat caggcactat aaactgccca agacatctag ctatgccaca
      121 cccacaaggg ccccagcagt gattaacatt aaaaataaac gtcagtttga ttcagccaat
      181 gaaaacagaa ccggccaatc tggtgccagc cgccgcggtt acaccaggtg gttcaaattg
      241 atttctctcg gcgtaaagcg tgattaaagg ggttattccg cgggtcaaat ttaaactaag
      301 tcgtaacaca cttgttttta agaaacccac actataaata ccccaactaa acaacttgaa
      361 ttcacgataa ctgggacaca aactgggatt agatacccca ctatgcctag tcataagctc
      421 taacttacac cctcatcgcc taggaactac gagcaaagct taaaacctaa aggacttgac
      481 ggtaccccac atccatctag aggagcctgt cctataaccg ataccccacg tttaacctca
      541 ccatttttag ttttcagtct gtatacttcc gtcgccagct taccgcgtga gcgcaccggt
      601 aagcttaatg tttgcctcca cccatacgtc aggtcaaagt gcagcaaata aaatgggaag
      661 agatgggcta cactttctgt tatagaaaac acgaaagact aaatgaaaca tcaatcagaa
      721 ggcggattta gcagtaagca gaaaacagaa tattctcctt aaccacggca ctgaggtgtg
      781 tacacacccc gtcaccctct tcaacatata ccctcagttt ttaacatcta cttacatcta
      841 gaagggacaa gtcgtaacat ggtaagtgta ccggaaggtg tgccggaaac agagcatagc
      901 taaaaaagta cttcgtttac atcgaattaa tgtttgttaa actcaaactg ccctgagcaa
      961 aaatctagcc cctccccctc ccccatacac cttcaacccc ccaatcaaaa tattttgaca
     1021 atttagtaaa gaagattaaa aaatttctaa gagctataaa tacgtaccgc aaggagaaag
     1081 atgaaataaa aatgaaataa atattaagca caaaaaatta gagatttcac ctcgtacctt
     1141 ttgcatcatg gtttagctag tttaattagg caaaaagtcc cttaagtcta acccccgaaa
     1201 ctaaatgagc tactttagga gccgcttaat gagctaaccc gtctatgttg tataatagtg
     1261 ggaagaccct aaaatagagg tgaaaaacct aacgaactta gtcatagctg gtttctcaat
     1321 aaaaagaatc ttagttcaac ctaaagtaca catctataca aaaataacct tactacttta
     1381 gaagtaattc aaataaggta cagcctattt gacacagaac acaaccttaa ctaacgggta
     1441 acacttgact tacacctaca agtaggccta aaagcagcca tctttaaaaa gcgtcaaagc
     1501 ttaattatgt ttgccccaat ttcttaaccc actactagaa ccctttaacc ccactgagaa
     1561 cttctataaa attatagaac cttttatgct aaaactagta acaagagatc acccctctct
     1621 ataatgcaag tacaagccag caagaaccca ccactggcaa ccaacagaca caagtagcaa
     1681 acttccctag aaaatcctac ttcactccaa ctattaacct aatactgaga gcatttcaag
     1741 aaagattaaa agaaaagaag agaattccgc aaacattagc cccgcctgtt taccaaaaac
     1801 atcgcctttt gtccccataa aaggtctagc cttgcccagt gactctgttc aacggccgcg
     1861 gtatcctaac cgtgcaaagg tagcgtaatc acttgtcttc taaatagaga ctagtatgaa
     1921 ggcatcacga gggctaaact gtctcctctc ctaatcagtg aacctaataa ccccgtgaag
     1981 aagcggggat tcttacataa gacgagaaga ccctgtggag cttaaaacat tatatcacct
     2041 gcccatcact agttcactcc ggtttattca ccttcaggca ccctgattat atgtttttgg
     2101 ttggggtgac cgcggagaaa aaccaatcct ccacaatgaa agacatttcc taaacaacaa
     2161 gctacagctt tgtgtatcag taaactgaca tcattgaccc aatataattg attaacgaac
     2221 caagttacct agggataacg gcgcaatcca cttcaaagcc ctatcgacaa gtgggcttac
     2281 gacctcgatg ttggatcggg gtatcctagt ggtgcagccg ctactaaagg ttcgtttgtt
     2341 caacgattaa aaccccacgt gatctgagtt cagaccggag taatccaggt cggtttctat
     2401 ctataacagc gctttttttc agtacgaaag gaccaaaata gcatggccaa tacctacagc
     2461 aagccataat taattatttt agaattcatc ttaaaaacaa ctaacctaac ttcatcttca
     2521 aagaaaagaa cagttaatga agcaaatcct ggtcatgcga aagatctaag acctttttat
     2581 agaggttcaa atcctctctt taactttgaa cttacaccaa atcaccccct ctttacttta
     2641 tgttgctcca attcttttag cagtcgcatt tcttacactt atcgaacgaa aagtattagg
     2701 ctacatgcaa ctccgaaaag ggcccaatgt agtaggacta gctggcctcc ttcaacccat
     2761 tgcagacgga gttaaactat ttattaaaga accaattcgc cccactacct catcccaaat
     2821 actatttctg ctaactccaa ctctagcctt tactctagct ataattatct gaacccccct
     2881 ccccatacct ctagctttat cagacataaa tctcagcatt ctttttatcc ttgccctatc
     2941 aagcctaacc atctactcaa ttttaggctc aggatgagca tcccaatcta aatacgcctt
     3001 agttggggcc ttacgagcag tagccggggc catctcctat gaagtcaccc tagcactgat
     3061 cctcctttgc tccattctcc tctctggaaa tttcactatt caaaacttca gcatcaccca
     3121 agaacctata tgactcatcc tacctgcctg acctcttagc attatatgat ttgtatctac
     3181 tctggcagaa acaaaccgag caccatttga cctcgcagag ggtgaatccg aactagtctc
     3241 cgggtttaat gtagaatatg caggcggacc atttgcacta ttctttttag cagaatatgc
     3301 taacattctc ataataaaca caatttcagt cattattttc ctaggatcat ccacccttac
     3361 ctccctgacc cactctaatt tatctataat aacaaaagct gcccttctct ccatattttt
     3421 cttatgacta cgagcttcgt acccacgatt tcgatatgac caactaatac atcttgtctg
     3481 aaaaaacttt cttcctctaa cattagcttt tacaatttga catgtccacc gccccatttg
     3541 cttattgctt tccccaccaa taacc
//
LOCUS       DHMECN19028             1999 bp    DNA     linear       12-AUG-2024
DEFINITION  mitochondrion, partial genome.
ACCESSION   DHMECN19028
VERSION
KEYWORDS    .
SOURCE      mitochondrion Pristimantis broaddus
  ORGANISM  Pristimantis broaddus
            Unclassified.
REFERENCE   1  (bases 1 to 1999)
  AUTHORS   Yanez-Munoz,M.H., Reyes-Puig,J.P., Reyes-Puig,C., Lagla-Chimba,G.,
            Paucar-Veintimilla,C., Urgiles-Merchan,M. and Carrion-Olmedo,J.C.
  TITLE     High speciation of cryptic species in the Pristimantis celator
            clade (Anura: Strabomantidae) of the Mira river basin, Ecuador
  JOURNAL   unpublished
REFERENCE   2  (bases 1 to 1999)
  AUTHORS   Carrion-Olmedo,J.C.
  TITLE     Direct Submission
  JOURNAL   Submitted (12-AUG-2024) Direccion de Innovacion, Instituto Nacional
            de Biodiversidad, Rio Coca, Quito, Pichincha 170525, Ecuador
COMMENT     Bankit Comment: ALT EMAIL:julio.carrion@biodiversidad.gob.ec
            Bankit Comment: TAX: Yes, new species/combinations; SEE ATTACHMENT
            Bankit Comment: TOTAL # OF SEQS:29
            
            ##Assembly-Data-START##
            Assembly Method       :: NGSpeciesID v. may 2023
            Coverage              :: 500
            Sequencing Technology :: Oxford Nanopore Technologies
            ##Assembly-Data-END##
FEATURES             Location/Qualifiers
     source          1..1999
                     /organism="Pristimantis broaddus"
                     /organelle="mitochondrion"
                     /mol_type="genomic DNA"
                     /specimen_voucher="DHMECN19028"
                     /tissue_type="Liver"
                     /country="'Ecuador: Carchi, Bosque Protector Cerro
                     Golondrinas, Estacion Cabanas del Pailon'"
                     /lat_lon="'0,81833 -78,0914'"
                     /collection_date="25-Jul-23"
                     /collected_by="'Miguel Andres Urgiles Merchan, Christian
                     Paucar Veintimilla'"
                     /identified_by="Mario Humberto Yanez Munoz"
     rRNA            <1..890
                     /product="rRNA 12S"
     tRNA            891..955
                     /product="tRNA-Val"
     rRNA            956..1999
                     /product="rRNA 16S"
BASE COUNT      692 a    492 c    332 g    483 t
ORIGIN      
        1 gatatttgct acacatgcaa gtctccgcac acccgtgaaa acgccctttt acccatacat
       61 ggacaaggag ctgatatcag gcactataaa ctgcccaaga catctagcta tgccacaccc
      121 acaaggggcc ccagcgagtg attaacatta aaaataaacg tcagtttgat tcagccaatg
      181 aaaacagaac cggccaatct ggtgccagcc gccgcggtta caccaggtgg ttcaaattga
      241 tttctctcgg cgtaaagcgt gattaaagga attattcctg ggggtcaaat ttaaactaag
      301 tcgtaacaca cttgttttta aaaacccaca ctataaatac cccaactaaa caacttgaat
      361 tcacgataac tgggacacaa actgggatta gataccccac tatgcctagt cataagctct
      421 aacacaccct catcgcctag gaactacgag caaagcttaa aacctaaagg acttgacggt
      481 accccacatc catctagagg agcctgtcct ataaccgata ccccacgttt aacctcacca
      541 tttttagttt tcagtctgta tacttccgtc gccagcttac cgcgtgagcg ctaccggtaa
      601 gcttaatgtt tgcctccacc catacgtcag gtcaaagtgc agcaaataaa atgggaagag
      661 atgggctaca ctttctatta tagaaaacac gaaagactaa atgaaacatc aatcagaagg
      721 cggatttagc agtaagcaga aaacagaata ttctccttaa ccacggcact gaggtgtgta
      781 cacaccgccg tcaccctctt caacatatac cctcagtttt taacatctac ttacatctag
      841 aagagacaag tcgtaacatg gtaagtgtac cggaaggtgt gcctggaaac agagcatagc
      901 taaaaaagta cttcgtttac atcggattaa tgtttgttaa actcaaactg ccctgagcca
      961 aaaatctagc ccctccccct ccccatacac cttcaacccc caatcaaaat attttgacaa
     1021 tttagtaaag aagattaaaa aatttctaag agctataaat acgtaccgca aaggaaagat
     1081 gaaataaaaa tgaaataaat attaagcaca aaaaattaga gatttcacct cgtacctttt
     1141 gcatcatggt ttagctagtt taattgggca aaaagtccct taagtctaac cccccgaaac
     1201 taaatgagct actttggggc cgcttaatga gctaacccgt ctatgttgta taatagtggg
     1261 aagaccctaa aatagaggtg aaaaacctaa cgaacttagt catagctggt ttctcaataa
     1321 aaagaatctt agttcaacct aaagtacaca catctataca aaaataacct tactacttta
     1381 gagtaattca aataaggtac agcctatttg acacagaaca caaccttaac taacgggtaa
     1441 cacttgactt acacctacaa gtaggcctaa aagcagccat ctttaaaaaa gcgtcaaagc
     1501 ttaattatgt ttaccccaat ttcttaaccc actactagaa ccctttaacc ccactgagaa
     1561 cttctataaa attatagaac cttttatgct aaaactagta acaagagatc acccctctct
     1621 ataatgcaag tacaagccag caagaaccca ccactggcaa ccaacagaca caagtagcaa
     1681 acttccctag aaaatcctac ttcactccaa ctattaacct aatactagag catttcaaga
     1741 aagattaaaa aaagaagaag ggaattccgc aaacattagc cccgcctgtt taccaaaaac
     1801 atcgcctttt gtccccataa aaggtctagc ctgcccagtg actctgttca acggccgcgg
     1861 tatcctaacc gtgcaaaggt agcgtaatca cttgtcttct aaatagagac tagtatgaag
     1921 ggcatcacga gggctaaact gtctcctctc ctaatcggtg aacctaataa ccccgtgaag
     1981 aagcggggat tcttacata
//
LOCUS       DHMECN19029             1986 bp    DNA     linear       12-AUG-2024
DEFINITION  mitochondrion, partial genome.
ACCESSION   DHMECN19029
VERSION
KEYWORDS    .
SOURCE      mitochondrion Pristimantis broaddus
  ORGANISM  Pristimantis broaddus
            Unclassified.
REFERENCE   1  (bases 1 to 1986)
  AUTHORS   Yanez-Munoz,M.H., Reyes-Puig,J.P., Reyes-Puig,C., Lagla-Chimba,G.,
            Paucar-Veintimilla,C., Urgiles-Merchan,M. and Carrion-Olmedo,J.C.
  TITLE     High speciation of cryptic species in the Pristimantis celator
            clade (Anura: Strabomantidae) of the Mira river basin, Ecuador
  JOURNAL   unpublished
REFERENCE   2  (bases 1 to 1986)
  AUTHORS   Carrion-Olmedo,J.C.
  TITLE     Direct Submission
  JOURNAL   Submitted (12-AUG-2024) Direccion de Innovacion, Instituto Nacional
            de Biodiversidad, Rio Coca, Quito, Pichincha 170525, Ecuador
COMMENT     Bankit Comment: ALT EMAIL:julio.carrion@biodiversidad.gob.ec
            Bankit Comment: TAX: Yes, new species/combinations; SEE ATTACHMENT
            Bankit Comment: TOTAL # OF SEQS:29
            
            ##Assembly-Data-START##
            Assembly Method       :: NGSpeciesID v. may 2023
            Coverage              :: 500
            Sequencing Technology :: Oxford Nanopore Technologies
            ##Assembly-Data-END##
FEATURES             Location/Qualifiers
     source          1..1986
                     /organism="Pristimantis broaddus"
                     /organelle="mitochondrion"
                     /mol_type="genomic DNA"
                     /specimen_voucher="DHMECN19029"
                     /tissue_type="Liver"
                     /country="'Ecuador: Carchi, Bosque Protector Cerro
                     Golondrinas, Estacion Cabanas del Pailon'"
                     /lat_lon="'0,81833 -78,0914'"
                     /collection_date="25-Jul-23"
                     /collected_by="'Miguel Andres Urgiles Merchan, Christian
                     Paucar Veintimilla'"
                     /identified_by="Mario Humberto Yanez Munoz"
     rRNA            <1..892
                     /product="rRNA 12S"
     tRNA            893..957
                     /product="tRNA-Val"
     rRNA            958..1986
                     /product="rRNA 16S"
BASE COUNT      691 a    489 c    323 g    483 t
ORIGIN      
        1 gctgatattg ctacacatgc aagcctctgc acacccgtga aaacgccctt ttacccatac
       61 atggacaagg agctgatatc aggcactata aactgcccaa gacatctagc tatgccacac
      121 ccacaagggc tccccagcag tgattaacat taaaaataaa cgtcagtttg attcagccaa
      181 tgaaaacaga accggccaat ctggtgccag ccgccgcggt tacaccaggt ggttcaaatt
      241 gattttcctc ggcgtaaagc gtgattaaag gaattattcc tggggtcaaa tttaaactaa
      301 gtcgtaacac acttgttttt aagaaaccca cactataaat accccaacta aacaacttga
      361 attcacgata actaggacac aaactgggat tagatacccc actatgccta gtcataaact
      421 ctaacttaca ccctcatcgc ctaggaacta cgagcaaagc ttaaaaccta aaggacttga
      481 cggtacccca catccatcta gaggagcctg tcctataacc gataccccac gtttaacctc
      541 accattttta gttttcagtc tgtatacttc cgtcgccagc ttaccgcgtg agcgctttca
      601 gtaagcttaa tgtttgcctc cacccatacg tcaggtcaaa gtgcagcaaa taaaatggga
      661 agagatgggc tacactttct attatagaaa acacgaaaga ctaaatgaaa catcaatcag
      721 aaggcggatt tagcagtaag cagaaaacag aatattctcc ttaacctggc accgaggtgt
      781 gtacacaccg cccgtcaccc ttcaacatat accctcagtt tttaacatct acttacatct
      841 agaagagaca agtcgtaaca tggtaagtgt accggaaggt gtacttggaa acagagcata
      901 gctaaaaaag tacttcgttt acatcgaatt aatgtttgtt aaactcaaac tgccctgagc
      961 caaaaatcta gcccctcccc cctcccccat acaccttcaa cccccaatca aaatattttg
     1021 acaatttagt aaagaagatt aaaaaatttc taagagctat aaatacgtac tgcaagggaa
     1081 agatgaaata aaaatgaaat aaatattaag cacaaaaaat tagagatttc acctcgtacc
     1141 ttttgcatca tggtttagct agtttaatta ggcaaaaagt ccccaagtct aacccccgaa
     1201 actaaatgag ctactttagg gccgcttaat gagctaaccc gtctatgttg tataatagtg
     1261 ggaagaccct aaaatagagg tgaaaaacct aacgaactta gtcatagctg gttttcaata
     1321 aaagaatctt agttcaacct aaagtacaca catctataca aaaataacct tactacttta
     1381 gagtaattca aataaggtac agcctatttg acacagaaca caaccttaac taacgggtaa
     1441 cacttgactt acacctacaa gtaggcctaa aagcagccat ctttaaaaaa gcgtcaaagc
     1501 ttaattatgt ttgccccaat ttcttaaccc actactagaa ccctttaacc ccactgagaa
     1561 cttctataaa attatagaac cttttatgct aaaactagta acaagagatc acccctctct
     1621 ataatgcaag tacaagccag caagaaccca ccactggcaa ccaacagaca caagtagcaa
     1681 acttccctag aaaatcctac ttcactccaa ctattaacct aatactagag catttcaaga
     1741 aagattaaaa gaaagagaag gaattccgca aacattagcc ctgcctgttt accaaaaaca
     1801 tcgccttttg tccccataaa aggtctagcc tgcccagtga ctctgttcaa cggccgcggt
     1861 atcctaaccg tgcaaaggta gcgtaatcac ttgtcttcta aatagagact agtatgaaag
     1921 gcatcacgag ggctaaactg ttcctctccc taatcagtga acctaataac cccgtgaaga
     1981 agcggg
//
LOCUS       DHMECN19031             1993 bp    DNA     linear       12-AUG-2024
DEFINITION  mitochondrion, partial genome.
ACCESSION   DHMECN19031
VERSION
KEYWORDS    .
SOURCE      mitochondrion Pristimantis broaddus
  ORGANISM  Pristimantis broaddus
            Unclassified.
REFERENCE   1  (bases 1 to 1993)
  AUTHORS   Yanez-Munoz,M.H., Reyes-Puig,J.P., Reyes-Puig,C., Lagla-Chimba,G.,
            Paucar-Veintimilla,C., Urgiles-Merchan,M. and Carrion-Olmedo,J.C.
  TITLE     High speciation of cryptic species in the Pristimantis celator
            clade (Anura: Strabomantidae) of the Mira river basin, Ecuador
  JOURNAL   unpublished
REFERENCE   2  (bases 1 to 1993)
  AUTHORS   Carrion-Olmedo,J.C.
  TITLE     Direct Submission
  JOURNAL   Submitted (12-AUG-2024) Direccion de Innovacion, Instituto Nacional
            de Biodiversidad, Rio Coca, Quito, Pichincha 170525, Ecuador
COMMENT     Bankit Comment: ALT EMAIL:julio.carrion@biodiversidad.gob.ec
            Bankit Comment: TAX: Yes, new species/combinations; SEE ATTACHMENT
            Bankit Comment: TOTAL # OF SEQS:29
            
            ##Assembly-Data-START##
            Assembly Method       :: NGSpeciesID v. may 2023
            Coverage              :: 500
            Sequencing Technology :: Oxford Nanopore Technologies
            ##Assembly-Data-END##
FEATURES             Location/Qualifiers
     source          1..1993
                     /organism="Pristimantis broaddus"
                     /organelle="mitochondrion"
                     /mol_type="genomic DNA"
                     /specimen_voucher="DHMECN19031"
                     /tissue_type="Liver"
                     /country="'Ecuador: Carchi, Bosque Protector Cerro
                     Golondrinas, Estacion Cabanas del Pailon'"
                     /lat_lon="'0,81833 -78,0914'"
                     /collection_date="25-Jul-23"
                     /collected_by="'Miguel Andres Urgiles Merchan, Christian
                     Paucar Veintimilla'"
                     /identified_by="Mario Humberto Yanez Munoz"
     rRNA            1..960
                     /product="rRNA 16S"
     tRNA            961..1033
                     /product="tRNA-Leu"
     CDS             1034..>1993
                     /codon_start=1
                     /transl_table=2
                     /product="NADH deshydrogenase 1"
                     /product="ND1"
                     /translation="-
                     NLHQITPSLLYVAPILLAVAFLTLIERKVLGYMQLRKGPNVVGLAGLLQPIADGVKLF
                     IKEPIRPTTSSQMLFLLTPTLAFTLAMIIWTPLPMPLALSDMNLSILFILALSSLTIY
                     SILGSGWASNSKYALIGALRAVAQAISYEVTLALILLCSILLSGNFTIQNFSITQEPM
                     WLILPAWPLSIMWFVSTLAETNRAPFDLAEGESELVSGFNVEYAGGPFALFFLAEYAN
                     ILMMNTISVIIFLGSSTLTSLTHSNLSMMTKAALLSMFFLWLRASYPRFRYDQLMHLV
                     WKNFLPLTLAFTIWHVTAPICLLLSPPMT"
BASE COUNT      622 a    525 c    289 g    557 t
ORIGIN      
        1 ctataaaatt atagaacctt ttatgctaaa actagtaaca agagatcacc tctctataat
       61 gcaagtacaa gacagcagag acccaccact ggcaaccaac agacacaagt agcaaacttc
      121 ctagaaaatc ccacttcact caactattaa cctaatacta gagcatttca agaaagatta
      181 aagaaagaaa ggaattccac aaacaatagc cccgcctgtt taccaaaaac atcgcctttg
      241 tccccataaa aggtctagcc tgccaattga ctctgttcaa cggcggtatc cctaaccgtg
      301 caaaattagc gtaatcactt gtcttctaaa tggagactag tatgaaaggc atcacgaggc
      361 taaactgtct cctctcccta atcagtgaac ctaataaccc cgtgaagaag cggggattct
      421 tacataagac gagaagaccc tatggagctt aaaacattat atcacctgcc catcactagt
      481 tcactccggt ttattcacct tcaggcaccc tgattatatg ttttttggtt ggggtgaccg
      541 cgggaaaaaa ccaatcctca caatgaaaga catttcctaa acaacaagct acagctttat
      601 gtatcagtaa actgacatca ttgacccaat ataattgatt aacgaaccaa gttacctagg
      661 gataacagcg caatccactt caagagcccc tatcgacaag tgggcttacg acctcgatgt
      721 tggatcaggg tatcctagtg gtgcagccgc tactaaaggt tcgtttgttc aacgataaaa
      781 aacccacgtg atctgaggtt cagaccggag taatccaggt cagtttctat ctataacagc
      841 gctttttcag tacgaaagga ccaaaatagc atggccaata cctacagcaa gccataatta
      901 attattttag aattcatctt aaaaacaact aacctaactt catcttcaag aaaagaacag
      961 ttaatgaagc aaatcctggc catgcgaaag atctaagacc ttttttatag aggttcaaat
     1021 cctctcttta actttgaact tacaccaaat caccccctct ttactttatg ttgctccaat
     1081 tcttttagca gtcgcatttc ttacacttat cgaacgaaaa gtattaggct acatgcaact
     1141 ccgaaaaggc cccaatgtag taggactagc tggcctcctt caacccattg cagacggagt
     1201 taaactattt attaaagaac caattcgccc cactacctca tcccaaatac tatttctgct
     1261 aactccaact ctagccttta ctctagctat aattatctga acccccctcc ccatacctct
     1321 agctttatca gacataaatc tcagcattct ttttatcctt gccctatcaa gcctaaccat
     1381 ctactcaatt ttaggctcag gatgagcatc caattctaaa tacgccttaa ttggggcctt
     1441 acgagcagta gcccaggcca tctcctatga agtcacccta gcactgatcc tcctttgctc
     1501 cattctcctc tctggaaatt tcactattca aaacttcagc atcacccaag aacctatatg
     1561 actcatccta cctgcctgac ctcttagcat tatatgattt gtatctactc tagcagaaac
     1621 aaaccgagca ccatttgacc tcgcagaggg tgaatccgaa ctagtctccg ggtttaatgt
     1681 agaatatgca ggcggaccat ttgcactatt ctttttagca gaatatgcta acattctcat
     1741 aataaacaca atttcagtca ttattttcct aggatcatcc acccttacct ccctgaccca
     1801 ctctaattta tctataataa caaaagctgc ccttctctcc atatttttct tatgactacg
     1861 agcttcgtac ccacgatttc gatatgacca actaatacat cttgtctgaa aaaactttct
     1921 tcctctaaca ttagctttta caatttgaca tgtcaccgcc cccatttgct tattactttc
     1981 cccaccaata acc
//
LOCUS       DHMECN19032             2276 bp    DNA     linear       12-AUG-2024
DEFINITION  mitochondrion, partial genome.
ACCESSION   DHMECN19032
VERSION
KEYWORDS    .
SOURCE      mitochondrion Pristimantis broaddus
  ORGANISM  Pristimantis broaddus
            Unclassified.
REFERENCE   1  (bases 1 to 2276)
  AUTHORS   Yanez-Munoz,M.H., Reyes-Puig,J.P., Reyes-Puig,C., Lagla-Chimba,G.,
            Paucar-Veintimilla,C., Urgiles-Merchan,M. and Carrion-Olmedo,J.C.
  TITLE     High speciation of cryptic species in the Pristimantis celator
            clade (Anura: Strabomantidae) of the Mira river basin, Ecuador
  JOURNAL   unpublished
REFERENCE   2  (bases 1 to 2276)
  AUTHORS   Carrion-Olmedo,J.C.
  TITLE     Direct Submission
  JOURNAL   Submitted (12-AUG-2024) Direccion de Innovacion, Instituto Nacional
            de Biodiversidad, Rio Coca, Quito, Pichincha 170525, Ecuador
COMMENT     Bankit Comment: ALT EMAIL:julio.carrion@biodiversidad.gob.ec
            Bankit Comment: TAX: Yes, new species/combinations; SEE ATTACHMENT
            Bankit Comment: TOTAL # OF SEQS:29
            
            ##Assembly-Data-START##
            Assembly Method       :: NGSpeciesID v. may 2023
            Coverage              :: 500
            Sequencing Technology :: Oxford Nanopore Technologies
            ##Assembly-Data-END##
FEATURES             Location/Qualifiers
     source          1..2276
                     /organism="Pristimantis broaddus"
                     /organelle="mitochondrion"
                     /mol_type="genomic DNA"
                     /specimen_voucher="DHMECN19032"
                     /tissue_type="Liver"
                     /country="'Ecuador: Carchi, Bosque Protector Cerro
                     Golondrinas, Estacion Cabanas del Pailon'"
                     /lat_lon="'0,81833 -78,0914'"
                     /collection_date="25-Jul-23"
                     /collected_by="'Miguel Andres Urgiles Merchan, Christian
                     Paucar Veintimilla'"
                     /identified_by="Mario Humberto Yanez Munoz"
     rRNA            1..1244
                     /product="rRNA 16S"
     tRNA            1245..1316
                     /product="tRNA-Leu"
     CDS             1317..>2276
                     /codon_start=1
                     /transl_table=2
                     /product="NADH deshydrogenase 1"
                     /product="ND1"
                     /translation="-
                     NLHQITPSLLYVAPILLAVAFLTLIERKVLGYMQLRKGPNVVGLAGLLQPIADGVKLF
                     IKEPIRPTTSSQMLFLLTPTLAFTLAMIIWTPLPMPLALSDMNLSILFILALSSLTIY
                     SILGSGWASNSKYALIGALRAVAQAISYEVTLALILLCSILLSGNFTIQNFSITQEPM
                     WLILPAWPLSIMWFVSTLAETNRAPFDLAEGESELVSGFNVEYAGGPFALFFLAEYAN
                     ILMMNTISVIIFLGSSTLTSLTHSNLSMMTKAALLSMFFLWLRASYPRFRYDQLMHLV
                     WKNFLPLTLAFTIWHVTAPICLLLSPPMT"
BASE COUNT      718 a    598 c    328 g    632 t
ORIGIN      
        1 atgaacttag cgatagctgg tttctcaata aaagaatctt agttcaacct aaagtacaca
       61 catctataca aaaataacct tactacttta gagtaattca aataaggtac agcctatttg
      121 acacagaaca caaccttaac taacgggtaa cacttgactt acacctacaa gtaggcctaa
      181 aagcagccat ctttaaaaaa gcgtcaaagc ttaattatgt ttgccccaat ttcttaaccc
      241 actactagaa ccctttaacc ccactgagaa cttctataaa attatagaac cttttatgct
      301 aaaactagta acaagagatc acccctctct ataatgcaag tacaagccag caagaaccca
      361 ccactggcaa ccaacagaca caagtagcaa acttccctag aaaatcctac ttcactccaa
      421 ctattaacct aatactagag catttcaaga aagattaaaa gaaagagaag gaattccgca
      481 aacattagcc ccgcctgttt accaaaaaca tcgccttttg tccccataaa aggtctagcc
      541 tgcccagtga ctctgttcaa cggccgcggt atcctaaccg tgcaaaggta gcgtaatcac
      601 ttgtcttcta aatagagact agtatgaaag gcatcacgag ggctaaactg tctcctctcc
      661 ctaatcagtg aacctaataa ccccgtgaag aagcggggat tcttacataa gacgagaaga
      721 ccctgtggag cttaaaacat tatatcacct gcccatcact agttcactcc ggtttattca
      781 ccttcaggca ccctgattat atgtttttgg ttggggtgac cgcggagaaa aaccaatcct
      841 ccacaatgaa agacatttcc taaacaacaa gctacagctt tatgtatcag taaactgaca
      901 tcattgaccc aatataattg attaacgaac caagttaccc tagggataac agcgcaatcc
      961 acttcaagag cccctatcga caagtgggct tacgacctcg atgttggatc ggggtatcct
     1021 agtggtgcag ccgctactaa aggttcgttt gttcaacgat taaaacccca cgtgatctga
     1081 gttcagaccg gagtaatcca ggtcagtttc tatctataac agcgcttttt tcagtacgaa
     1141 aggaccaaaa tagcatggcc aatacctaca gcaagccata attaattatt ttagaattca
     1201 tcttaaaaac aactaaccta acttcatctt caagaaaaga acagttaatg aagcaaatcc
     1261 tggtcatgcg aaagatctaa gaccttttta tagaggttca aatcctctct ttaactttga
     1321 acttacacca aatcaccccc tctttacttt atgttgctcc aattctttta gcagtcgcat
     1381 ttcttacact tatcgaacga aaagtattag gctacatgca actccgaaaa ggccccaatg
     1441 tagtaggact agctggcctc cttcaaccca ttgcagacgg agttaaacta tttattaaag
     1501 aaccaattcg ccccactacc tcatcccaaa tactatttct gctaactcca actctagcct
     1561 ttactctagc tataattatc tgaacccccc tccccatacc tctagcttta tcagacataa
     1621 atctcagcat tctttttatc cttgccctat caagcctaac catctactca attttaggct
     1681 caggatgagc atccaattct aaatacgcct taattggggc cttacgagca gtagcccagg
     1741 ccatctccta tgaagtcacc ctagcactga tcctcctttg ctccattctc ctctctggaa
     1801 atttcactat tcaaaacttc agcatcaccc aagaacctat atgactcatc ctacctgcct
     1861 gacctcttag cattatatga tttgtatcta ctctagcaga aacaaaccga gcaccatttg
     1921 acctcgcaga gggtgaatcc gaactagtct ccgggtttaa tgtagaatat gcaggcggac
     1981 catttgcact attcttttta gcagaatatg ctaacattct cataataaac acaatttcag
     2041 tcattatttt cctaggatca tccaccctta cctccctgac ccactctaat ttatctataa
     2101 taacaaaagc tgcccttctc tccatatttt tcttatgact acgagcttcg tacccacgat
     2161 ttcgatatga ccaactaata catcttgtct gaaaaaactt tcttcctcta acattagctt
     2221 ttacaatttg acatgtcacc gcccccattt gcttattact ttccccacca ataacc
//
LOCUS       DHMECN19033             2269 bp    DNA     linear       12-AUG-2024
DEFINITION  mitochondrion, partial genome.
ACCESSION   DHMECN19033
VERSION
KEYWORDS    .
SOURCE      mitochondrion Pristimantis broaddus
  ORGANISM  Pristimantis broaddus
            Unclassified.
REFERENCE   1  (bases 1 to 2269)
  AUTHORS   Yanez-Munoz,M.H., Reyes-Puig,J.P., Reyes-Puig,C., Lagla-Chimba,G.,
            Paucar-Veintimilla,C., Urgiles-Merchan,M. and Carrion-Olmedo,J.C.
  TITLE     High speciation of cryptic species in the Pristimantis celator
            clade (Anura: Strabomantidae) of the Mira river basin, Ecuador
  JOURNAL   unpublished
REFERENCE   2  (bases 1 to 2269)
  AUTHORS   Carrion-Olmedo,J.C.
  TITLE     Direct Submission
  JOURNAL   Submitted (12-AUG-2024) Direccion de Innovacion, Instituto Nacional
            de Biodiversidad, Rio Coca, Quito, Pichincha 170525, Ecuador
COMMENT     Bankit Comment: ALT EMAIL:julio.carrion@biodiversidad.gob.ec
            Bankit Comment: TAX: Yes, new species/combinations; SEE ATTACHMENT
            Bankit Comment: TOTAL # OF SEQS:29
            
            ##Assembly-Data-START##
            Assembly Method       :: NGSpeciesID v. may 2023
            Coverage              :: 500
            Sequencing Technology :: Oxford Nanopore Technologies
            ##Assembly-Data-END##
FEATURES             Location/Qualifiers
     source          1..2269
                     /organism="Pristimantis broaddus"
                     /organelle="mitochondrion"
                     /mol_type="genomic DNA"
                     /specimen_voucher="DHMECN19033"
                     /tissue_type="Liver"
                     /country="'Ecuador: Carchi, Bosque Protector Cerro
                     Golondrinas, Estacion Cabanas del Pailon'"
                     /lat_lon="'0,81833 -78,0914'"
                     /collection_date="25-Jul-23"
                     /collected_by="'Miguel Andres Urgiles Merchan, Christian
                     Paucar Veintimilla'"
                     /identified_by="Mario Humberto Yanez Munoz"
     rRNA            1..1237
                     /product="rRNA 16S"
     tRNA            1238..1309
                     /product="tRNA-Leu"
     CDS             1310..>2269
                     /codon_start=1
                     /transl_table=2
                     /product="NADH deshydrogenase 1"
                     /product="ND1"
                     /translation="-
                     NLHQITPSLLYVASILLAVAFLTLIERKVLGYMQLRKGPNVVGLAGLLQPIADGVKLF
                     IKEPTRPTTSSQMLFLLTPTLAFTLAMIIWTPLPMPLALSDMNLSILFILAPSSLTIY
                     SILGSGWASNSKYALIGALRAVAQAISCEVTLALILLCSILLSGNFTIQNFSITQEPM
                     WLILPAWPLSIMWFVSTLAETNRAPFDLAEGESELVSGFNVEYAGGPFALFFLAEYAN
                     ILMMNTISVIIFLGSSTLTSLTHSNLSMMTKAVLLSMFFLWLRASYPRFRYDQLMHLV
                     WKNFLPLTLAFTIWHVTAPICLLLSPPMT"
BASE COUNT      717 a    603 c    323 g    626 t
ORIGIN      
        1 cttagcgata gctggtttct caataaaaga atcttagttc aacctaaagt acacacatct
       61 atacaaaaat aaccttacta ctttagagta atccaaataa ggtacagcct atttgacaca
      121 gaacacaacc ttaactaacg ggtaacactt gacttacacc tacaagtagg cctaaaagca
      181 gccatcttta aaaaagcgtc aaagcttaat tatgtttgcc ccaatttctt aacccactac
      241 tagaaccctt taaccccact gagaacttct ataaaattat agaacctttt atgctaaaac
      301 tagtaacaag agatcacccc tctctataat gcaagtacaa gccagcaaga acccaccact
      361 ggcaaccaac agacacaagt agcaaacttc cctagaaaat cctacttcac tccaactatt
      421 aacctaatac tagagcattt caagaaagat taaaagaaag agaaggaatt ccgcaaacat
      481 tagcccctgc ctgtttacca aaaacatcgc cttttgtccc cataaaaggt ctagcctgcc
      541 cagtgactct gttcaacggc cgcggtatcc taaccgtgca aaggtagcgt aatcacttgt
      601 cttctaaata gagactagta tgaaaggcat cacgagggct aaaccgtctc ctctccctaa
      661 tcagtgaacc caataacccc gtgaagaagc ggggattctt acataagacg agaagaccct
      721 atagagctta aaacattata tcacctgccc atcactagtt cactccggtt tattcacctt
      781 caggcaccct gattatatgt ttttggttgg ggtgaccgcg gagaaaaacc aatcctccac
      841 aatgaaagac atttcctaaa caacaagcta cagctttatg tatcagtaaa ctgacatcat
      901 tgacccaata taattgatta acgaaccaag ctaccctagg ataacagcgc aatccacttc
      961 aagagcccct atcgacaagt gggcttacga cctcgatgtt ggatcggggt atcccagcag
     1021 tgcagccgct actaaaggtt cgtttgttca acgattaaaa ccccacgtga tctgagttca
     1081 gaccgagtaa tccaggtcag ctttatctat aacagcgctt ttttcagtac gaaaggacca
     1141 aaatagcatg gctaatacct acagcaagcc ataattaatt attttagaat tcatcttaaa
     1201 aacaactaac ctaacttcat cttcaagaaa agaacagtta atgaagcaaa tcctggtcat
     1261 gcgaaagatc taagaccttt ttatagaggt tcaaatcctc tctttaactt tgaacttaca
     1321 ccaaatcact ccctctttac tttatgttgc ctcaattctt ttagcagtcg catttcttac
     1381 acttatcgaa cgaaaagtat taggctacat gcaactccga aaaggcccca atgtagtagg
     1441 actagctggc ctccttcaac ccattgcaga cggagttaaa ctatttatta aagaaccaac
     1501 ccgccccact acctcatccc aaatactatt tctgctaact ccaactctag cctttactct
     1561 agctataatt atctgaaccc ccctccccat acctctagct ttatcagaca taaatctcag
     1621 cattcttttt atccttgccc catcaagcct aaccatctac tcaattttag gctcaggatg
     1681 agcatccaat tctaaatacg ccttaattgg ggccttacga gcagtagccc aggccatctc
     1741 ctgtgaagtc accctagcac tgatcctcct ttgctccatt ctcctctctg gaaatttcac
     1801 tattcaaaac ttcagcatca cccaagaacc tatatgactc atcctacctg cctgacctct
     1861 tagcattata tgatttgtat ctactctagc agaaacaaac cgagcaccat ttgacctcgc
     1921 agagggtgaa tccgaactag tctccgggtt taatgtagaa tatgcaggcg gaccatttgc
     1981 actattcttt ttagcagaat atgctaacat tctcataata aacacaattt cagtcattat
     2041 tttcctagga tcatccaccc ttacctccct gacccactct aatttatcta taataacaaa
     2101 agctgttctt ctctccatat ttttcttatg actacgagct tcgtacccac gatttcgata
     2161 tgaccaacta atacatcttg tctgaaaaaa ctttcttcct ctaacattag cttttacaat
     2221 ttgacatgtc accgccccca tttgcttatt actttcccca ccaataacc
//
LOCUS       DHMECN19034             3540 bp    DNA     linear       12-AUG-2024
DEFINITION  mitochondrion, partial genome.
ACCESSION   DHMECN19034
VERSION
KEYWORDS    .
SOURCE      mitochondrion Pristimantis broaddus
  ORGANISM  Pristimantis broaddus
            Unclassified.
REFERENCE   1  (bases 1 to 3540)
  AUTHORS   Yanez-Munoz,M.H., Reyes-Puig,J.P., Reyes-Puig,C., Lagla-Chimba,G.,
            Paucar-Veintimilla,C., Urgiles-Merchan,M. and Carrion-Olmedo,J.C.
  TITLE     High speciation of cryptic species in the Pristimantis celator
            clade (Anura: Strabomantidae) of the Mira river basin, Ecuador
  JOURNAL   unpublished
REFERENCE   2  (bases 1 to 3540)
  AUTHORS   Carrion-Olmedo,J.C.
  TITLE     Direct Submission
  JOURNAL   Submitted (12-AUG-2024) Direccion de Innovacion, Instituto Nacional
            de Biodiversidad, Rio Coca, Quito, Pichincha 170525, Ecuador
COMMENT     Bankit Comment: ALT EMAIL:julio.carrion@biodiversidad.gob.ec
            Bankit Comment: TAX: Yes, new species/combinations; SEE ATTACHMENT
            Bankit Comment: TOTAL # OF SEQS:29
            
            ##Assembly-Data-START##
            Assembly Method       :: NGSpeciesID v. may 2023
            Coverage              :: 500
            Sequencing Technology :: Oxford Nanopore Technologies
            ##Assembly-Data-END##
FEATURES             Location/Qualifiers
     source          1..3540
                     /organism="Pristimantis broaddus"
                     /organelle="mitochondrion"
                     /mol_type="genomic DNA"
                     /specimen_voucher="DHMECN19034"
                     /tissue_type="Liver"
                     /country="'Ecuador: Carchi, Bosque Protector Cerro
                     Golondrinas, Estacion Cabanas del Pailon'"
                     /lat_lon="'0,81833 -78,0914'"
                     /collection_date="25-Jul-23"
                     /collected_by="'Miguel Andres Urgiles Merchan, Christian
                     Paucar Veintimilla'"
                     /identified_by="Mario Humberto Yanez Munoz"
     rRNA            <1..865
                     /product="rRNA 12S"
     tRNA            866..930
                     /product="tRNA-Val"
     rRNA            931..2508
                     /product="rRNA 16S"
     tRNA            2509..2580
                     /product="tRNA-Leu"
     CDS             2581..>3540
                     /codon_start=1
                     /transl_table=2
                     /product="NADH deshydrogenase 1"
                     /product="ND1"
                     /translation="-
                     NLHQITPSLLYVASILLAVAFLTLIERKVLGYMQLRKGPNVVGLAGLLQPIADGVKPF
                     IKEPTRPTTSSQMLFLLTPTLAFTLAMIIWTPLPMPLALSDMNLSILFILAPSSLTIY
                     SILGSGWASNSKYALIGALRAVAQAISYEVTLALILLCSILLSGNFTIQNFSITQEPM
                     WLILPAWPLSIMWFVSTLAETNRAPFDLAEGESELVSGFNVEYAGGPFALFFLAEYAN
                     ILMMNTISVIIFLGSSTLTSLTHSNLSMMTKAALLSMFFLWLRASYPRFRYDQLMHLV
                     WKNFLPLTLAFTIWHVTAPICLLLSPPMT"
BASE COUNT     1152 a    915 c    538 g    935 t
ORIGIN      
        1 caaccgtgaa aacgcccttt tccccaatac atggacaagg agctgatatc aggcactata
       61 aactgcccaa gacatctagc tatgccacac ccacaagggc cccccagcag tgattaacat
      121 taaaaataaa cgtcagtttg attcagccaa tgaaaacaga accggccaat ctggtgccag
      181 ccgccgcggt tacaccaggt ggttcaaatt gatttctctc ggcgtaaagc gtgattaaag
      241 gaattattcc tgcgggtcaa atttaaacta agtcgtaaca cacttgtttt taagaaaccc
      301 acactataaa taccccaact aaacaacttg aattcacgat aactaggaca caaactggga
      361 ttagataccc cactatgcct agtcataaac tctaacttac accctcatcg cctaggaact
      421 acgagcaaag cttaaaacct aaaggacttg acggtacccc acatccatct agaggagcct
      481 gtcctataac cgatacccca cgtttaacct caccattttt agttttcagt ctgtatactt
      541 ccgtcgccag cttaccgcgt gagcgctttc agtaagctta atgtttgcct ccacccatac
      601 gtcaggtcaa agtgcagcaa ataaaatggg aagagatggg ctacactttc tattatagaa
      661 aacacgaaag actaaatgaa acatcaatca gaaggcggat ttagcagtaa gcagaaaaca
      721 gaatattctc cttaacctgg cactgaggtg tgtacacacc gcccgtcacc ctcttcaaca
      781 tataccctca gtttttaaca tctacttaca tctagaagag acaagtcgta acatggtaag
      841 tgtaccggaa ggtgtacttg gaaacagagc atagctaaaa aagtacttcg tttacatcga
      901 attaatgttt gttaaactca aactgccctg agccaaaaat ctagcccctc ccccctcccc
      961 catacacctt caacccccaa tcaaaatatt ttgacaattt agtaaagaag attaaaaaat
     1021 ttctaagagc tataaatacg taccgcaagg gaaagatgaa ataaaaatga aataaatatt
     1081 aagcacaaaa aattagagat ttcacctcgt accttttgca tcatggttta gctagtttaa
     1141 ttaggcaaaa agtcccttaa gtctaacccc ccgaaactaa atgagctact ttagggccgc
     1201 ttaatgagct aacccgtcta tgttgtataa tagtgggaag accctaaaat agaggtgaaa
     1261 aacctaacga acttagtcat agctggtttc tcaataaaag aatcttagtt caacctaaag
     1321 tacacacatc tatacaaaaa ataaccttac tactttagag taatccaaat aaggtacagc
     1381 ctatttgaca cagaacacaa ccttaactaa cgggtaacac ttgacttaca cctacaagta
     1441 ggcctaaaag cagccatctt taaaaaagcg tcaaagctta attatgtttg ccccaatttc
     1501 ttaacccact actagaaccc tttaacccca ctgagaactt ctataaaatt atagaacctt
     1561 ttatgctaaa actagtaaca agagatcacc cctctctata atgcaagtac aagccagcaa
     1621 gaacccacca ctggcaacca acagacacaa gtagcaaact tccctagaaa atcctacttc
     1681 actccaacta ttaacctaat actagagcat ttcaagaaag attaaaagaa agagaaggaa
     1741 ttccgcaaac attagccctg cctgtttacc aaaaacatcg ccttttgtcc ccataaaagg
     1801 tctagcctgc ccagtgactc tgttcaacgg ccgcggtatc ctaaccgtgc aaaggtagcg
     1861 taatcacttg tcttctaaat agagactagt atgaaaggca tcacgagggc taaaccgtct
     1921 cctcctccct aatcagtgaa cctaataacc ccgtgaagaa gcggggattc ttacataaga
     1981 cgagaagacc ctatggagct taaaacatta tatcacctgc ccatcactag ttcactccgg
     2041 tttattcacc ttcaggcacc ctgattatat gtttttggtt ggggtgaccg cggagaaaaa
     2101 ccaatcctcc acaatgaaag acatttccta aacaacaagc tacagcttta tgtatcagta
     2161 aactgacatc attgacccaa tataattgat taacgaacca agttacccta gggataacag
     2221 cgcaatccac ttcaagagcc ccctatcgac aagtgggctt acgacctcga tgttggatcg
     2281 gggtatcctt tgcagccgct actaaaggtt cgtttgttca acgattaaaa ccccacgtga
     2341 tctgagttca gaccggagta atccaggtcg cttctatcta taacagcgct tttttcagta
     2401 cgaaaggacc aaaatagcat ggccaatacc tacagcaagc cataattaat tattttagaa
     2461 tccatcttaa aaacaactaa cctaacttca tcttcaagaa aagaacagtt aatgaagcaa
     2521 atcctggtca tgcgaaagat ctaagacctt tttatagagg ttcaaatcct ctctttaact
     2581 ttgaacttac accaaatcac tccctcttta ctttatgttg cctcaattct tttagcagtc
     2641 gcatttctta cacttatcga acgaaaagta ttaggctaca tgcaactccg aaaaggcccc
     2701 aatgtagtag gactagctgg cctccttcaa cccattgcag acggagttaa accatttatt
     2761 aaagaaccaa cccgccccac tacctcatcc caaatactat ttctgctaac tccaactcta
     2821 gcctttactc tagctataat tatctgaacc cccctcccca tacctctagc tttatcagac
     2881 ataaatctca gcattctttt tatccttgcc ccatcaagcc taaccatcta ctcaatttta
     2941 ggctcaggat gagcatccaa ttctaaatac gccttaattg gggccttacg agcagtagcc
     3001 caggccatct cctatgaagt caccctagca ctgatcctcc tttgctccat tctcctctct
     3061 ggaaatttca ctattcaaaa cttcagcatc acccaagaac ctatatgact catcctacct
     3121 gcctgacctc ttagcattat atgatttgta tctactctag cagaaacaaa ccgagcacca
     3181 tttgacctcg cagagggtga atccgaacta gtctccgggt ttaatgtaga atatgcaggc
     3241 ggaccatttg cactattctt tttagcagaa tatgctaaca ttctcataat aaacacaatt
     3301 tcagtcatta ttttcctagg atcatccacc cttacctccc tgacccactc taatttatct
     3361 ataataacaa aagctgccct tctctccata tttttcttat gactacgagc ttcgtaccca
     3421 cgatttcgat atgaccaact aatacatctt gtctgaaaaa actttcttcc tctaacatta
     3481 gcttttacaa tttgacatgt caccgccccc atttgcttat tactttcccc accaataacc
//
LOCUS       DHMECN19035             3572 bp    DNA     linear       12-AUG-2024
DEFINITION  mitochondrion, partial genome.
ACCESSION   DHMECN19035
VERSION
KEYWORDS    .
SOURCE      mitochondrion Pristimantis broaddus
  ORGANISM  Pristimantis broaddus
            Unclassified.
REFERENCE   1  (bases 1 to 3572)
  AUTHORS   Yanez-Munoz,M.H., Reyes-Puig,J.P., Reyes-Puig,C., Lagla-Chimba,G.,
            Paucar-Veintimilla,C., Urgiles-Merchan,M. and Carrion-Olmedo,J.C.
  TITLE     High speciation of cryptic species in the Pristimantis celator
            clade (Anura: Strabomantidae) of the Mira river basin, Ecuador
  JOURNAL   unpublished
REFERENCE   2  (bases 1 to 3572)
  AUTHORS   Carrion-Olmedo,J.C.
  TITLE     Direct Submission
  JOURNAL   Submitted (12-AUG-2024) Direccion de Innovacion, Instituto Nacional
            de Biodiversidad, Rio Coca, Quito, Pichincha 170525, Ecuador
COMMENT     Bankit Comment: ALT EMAIL:julio.carrion@biodiversidad.gob.ec
            Bankit Comment: TAX: Yes, new species/combinations; SEE ATTACHMENT
            Bankit Comment: TOTAL # OF SEQS:29
            
            ##Assembly-Data-START##
            Assembly Method       :: NGSpeciesID v. may 2023
            Coverage              :: 500
            Sequencing Technology :: Oxford Nanopore Technologies
            ##Assembly-Data-END##
FEATURES             Location/Qualifiers
     source          1..3572
                     /organism="Pristimantis broaddus"
                     /organelle="mitochondrion"
                     /mol_type="genomic DNA"
                     /specimen_voucher="DHMECN19035"
                     /tissue_type="Liver"
                     /country="'Ecuador: Carchi, Bosque Protector Cerro
                     Golondrinas, Estacion Cabanas del Pailon'"
                     /lat_lon="'0,81833 -78,0914'"
                     /collection_date="25-Jul-23"
                     /collected_by="'Miguel Andres Urgiles Merchan, Christian
                     Paucar Veintimilla'"
                     /identified_by="Mario Humberto Yanez Munoz"
     rRNA            <1..897
                     /product="rRNA 12S"
     tRNA            898..962
                     /product="tRNA-Val"
     rRNA            963..2540
                     /product="rRNA 16S"
     tRNA            2541..2612
                     /product="tRNA-Leu"
     CDS             2613..>3572
                     /codon_start=1
                     /transl_table=2
                     /product="NADH deshydrogenase 1"
                     /product="ND1"
                     /translation="-
                     NLHQITPSLLYVAPILLAVAFLTLIERKVLGYMQLRKGPNVVGLAGLLQPIADGVKLF
                     IKEPIRPTTSSQMLFLLTPTLAFTLAMIIWTPLPMPLALSDMNLSILFILALSSLTIY
                     SILGSGWASNSKYALIGALRAVAQAISYEVTLALILLCSILLSRNFTIQNFSITQEPM
                     WLILPAWPLSIMWFVSTLAETNRAPFDLAEGESELVSGFNVEYAGGPFALFFLAEYAN
                     ILMMNTISVIIFLGSSTLTSLTHSNLSMMTKAALLSMFFLWLRASYPRFRYDQLMHLV
                     WKNFLPLTLAFTIWHVTAPICLLLSPPMT"
BASE COUNT     1160 a    915 c    549 g    948 t
ORIGIN      
        1 gctgatattg ctacacatgc aagtttccgg cgcacaccgt gaaaacgccc ttttacccat
       61 acatggacaa ggagctgata tcaggcacta taaactgccc aagacatcta gctatgccac
      121 acccacaagg ggcccccagc agtgattaac attaaaaata aacgtcagtt tgattcagcc
      181 aatgaaaaca gaaccggcca atctggtgcc agccgccgcg gttacaccag gtggttcaaa
      241 ttgatttctc tcggcgtaaa gcgtgattaa aggaattatt cctgcgggtc aaatttaaac
      301 taagtcgtaa cacacttgtt tttaagaaac ccacactata aataccccaa ctaaacaact
      361 tgaattcacg ataactagga cacaaactgg gattagatac cccactatgc ctagtcataa
      421 actctaactt acaccctcat cgcctaggaa ctacgagcaa agcttaaaac ctaaaggact
      481 tgacggtacc ccacatccat ctagaggagc ctgtcctata accgataccc cacgtttaac
      541 ctcaccattt ttagttttca gtctgtatac ttccgtcgcc agcttaccgc gtgagcgctt
      601 tcagtaagct taatgtttgc ctccacccat acgtcaggtc aaagtgcagc aaataaaatg
      661 ggaagagatg ggctacactt tctattatag aaaacacgaa agactaaatg aaacatcaat
      721 cagaaggcgg atttagcagt aagcagaaaa cagaatattc tccttaacct ggcactgagg
      781 tgtgtacaca ccgcccgtca ccctcttcaa catataccct cagtttttaa catctactta
      841 catctagaag agacaagtcg taacatggta agtgtaccgg aaggtgtact tggaaacaga
      901 gcatagctaa aaaagtactt cgtttacatc gaattaatgt ttgttaaact caaactgccc
      961 tgagcaaaaa tctagcccct ccccctcccc catacacctt caacccccaa tcaaaatatt
     1021 ttgacaattt agtaaagaag attaaaaaat ttctaagagc tataaatacg taccgcaagg
     1081 gaaagatgaa ataaaaatga aataaatatt aagcacaaaa aattagagat ttcacctcgt
     1141 accttttgca tcatggttta gctagtttaa ttaggcaaaa agtcccttaa gtctaacccc
     1201 ccgaaactaa atgagctact ttagggccgc ttaatgagct aacccgtcta tgttgtataa
     1261 tagtgggaag accctaaaat agaggtgaaa aacctaacga acttagtcat agctggtttc
     1321 tcaataaaag aatcttagtt caacctaaag tacacaatct atacaaaaat aaccttacta
     1381 ctttagagta atccaaataa ggtacagcct atttgacaca gaacacaacc ttaactaacg
     1441 ggtaacactt gacttacacc tacaagtagg cctaaaagca gccatcttta aaaaagcgtc
     1501 aaagcttaat tatgtttgcc ccaatttctt aacccactac tagaaccctt taaccccact
     1561 gagaacttct ataaaattat agaacctttt atgctaaaac tagtaacaag agatcacccc
     1621 tctctataat gcaagtacaa gccagcaaga acccaccact ggcaaccaac agacacaagt
     1681 agcaaacttc cctagaaaat cctacttcac tccaactatt aacctaatac tagagcattt
     1741 caagaaagat taaaagaaag agaaggaatt ccgcaaacat tagccccgcc tgtttaccaa
     1801 aaacatcgcc ttttgtcccc ataaaaggtc tagcctgccc agtgactctg ttcaacggcc
     1861 gcggtatcct aaccgtgcaa aggtagcgta atcacttgtc ttctaaatag agactagtat
     1921 gaaaggcatc acgagggcta aactgtctcc tcctccctaa tcagtgaacc taataacccc
     1981 gtgaagaagc ggggattctt acataagacg agaagaccct atggagctta aaacattata
     2041 tcacctgccc atcactagtt cactccggtt tattcacctt caggcaccct gattatatgt
     2101 ttttggttgg ggtgaccgcg gagaaaaacc aatcctccac aatgaaagac atttcctaaa
     2161 caacaagcta cagctttatg tatcagtaaa ctgacatcat tgacccaata taattgatta
     2221 acgaaccaag ttaccctagg gataacagcg caatccactt caagagcccc tatcgacaag
     2281 tgggcttacg acctcgatgt tggatcgggg tatcctagtg gtgcagccgc tactaaaggt
     2341 tcgtttgttc aacgattaaa accccacgtg atctgagttc agaccggagt aatccaggtc
     2401 agtttctatc tataacagcg cttttttcag tacgaaagga ccaaaatagc atggccaata
     2461 cctacagcaa gccataatta attattttag aattcatctt aaaaacaact aacctaactt
     2521 catcttcaag aaaagaacag ttaatgaagc aaatcctggc catgcgaaag atctaagacc
     2581 tttttataga ggttcaaatc ctctctttaa ctttgaactt acaccaaatc accccctctt
     2641 tactttatgt tgctccaatt cttttagcag tcgcatttct tacacttatc gaacgaaaag
     2701 tattaggcta catgcaactc cgaaaaggcc ccaatgtagt aggactagct ggcctccttc
     2761 aacccattgc agacggagtt aaactattta ttaaagaacc aattcgcccc actacctcat
     2821 cccaaatact atttctgcta actccaactc tagcctttac tctagctata attatctgaa
     2881 cccccctccc catacctcta gctttatcag acataaatct cagcattctt tttatccttg
     2941 ccctatcaag cctaaccatc tactcaattt taggctcagg atgagcatcc aattctaaat
     3001 acgccttaat tggggcctta cgagcagtag cccaggccat ctcctatgaa gtcaccctag
     3061 cactgatcct cctttgctcc attctcctct ctcgaaattt cactattcaa aacttcagca
     3121 tcacccaaga acctatatga ctcatcctac ctgcctgacc tcttagcatt atatgatttg
     3181 tatctactct agcagaaaca aaccgagcac catttgacct cgcagagggt gaatccgaac
     3241 tagtctccgg gtttaatgta gaatatgcag gcggaccatt tgcactattc tttttagcag
     3301 aatatgctaa cattctcata ataaacacaa tttcagtcat tattttccta ggatcatcca
     3361 cccttacctc cctgacccac tctaatttat ctataataac aaaagctgcc cttctctcca
     3421 tatttttctt atgactacga gcttcgtacc cacgatttcg atatgaccaa ctaatacatc
     3481 ttgtctgaaa aaactttctt cctctaacat tagcttttac aatttgacat gtcaccgccc
     3541 ccatttgctt attactttcc ccaccaataa cc
//
LOCUS       DHMECN19434             1998 bp    DNA     linear       12-AUG-2024
DEFINITION  mitochondrion, partial genome.
ACCESSION   DHMECN19434
VERSION
KEYWORDS    .
SOURCE      mitochondrion Pristimantis broaddus
  ORGANISM  Pristimantis broaddus
            Unclassified.
REFERENCE   1  (bases 1 to 1998)
  AUTHORS   Yanez-Munoz,M.H., Reyes-Puig,J.P., Reyes-Puig,C., Lagla-Chimba,G.,
            Paucar-Veintimilla,C., Urgiles-Merchan,M. and Carrion-Olmedo,J.C.
  TITLE     High speciation of cryptic species in the Pristimantis celator
            clade (Anura: Strabomantidae) of the Mira river basin, Ecuador
  JOURNAL   unpublished
REFERENCE   2  (bases 1 to 1998)
  AUTHORS   Carrion-Olmedo,J.C.
  TITLE     Direct Submission
  JOURNAL   Submitted (12-AUG-2024) Direccion de Innovacion, Instituto Nacional
            de Biodiversidad, Rio Coca, Quito, Pichincha 170525, Ecuador
COMMENT     Bankit Comment: ALT EMAIL:julio.carrion@biodiversidad.gob.ec
            Bankit Comment: TAX: Yes, new species/combinations; SEE ATTACHMENT
            Bankit Comment: TOTAL # OF SEQS:29
            
            ##Assembly-Data-START##
            Assembly Method       :: NGSpeciesID v. may 2023
            Coverage              :: 500
            Sequencing Technology :: Oxford Nanopore Technologies
            ##Assembly-Data-END##
FEATURES             Location/Qualifiers
     source          1..1998
                     /organism="Pristimantis broaddus"
                     /organelle="mitochondrion"
                     /mol_type="genomic DNA"
                     /specimen_voucher="DHMECN19434"
                     /tissue_type="Liver"
                     /country="'Ecuador: Carchi, Bosque Protector Cerro
                     Golondrinas, Flanco occidental'"
                     /lat_lon="'0,86297 -78,20273'"
                     /collection_date="29-Jun-23"
                     /collected_by="Juan Pablo Reyes-Puig"
                     /identified_by="Mario Humberto Yanez Munoz"
     rRNA            <1..877
                     /product="rRNA 12S"
     tRNA            878..942
                     /product="tRNA-Val"
     rRNA            943..1998
                     /product="rRNA 16S"
BASE COUNT      699 a    486 c    326 g    487 t
ORIGIN      
        1 tgcaagtctc cgcacacccg tgaaaaacgc ccttttaccc atacatggac aaggagctga
       61 tatcaggcac tataaactgc ccaagacatc tagctatgcc acacccacaa gggcccccag
      121 cagtgattaa cattaaaaat aaacgtcagt ttgattcagc caatgaaaac agaaccggcc
      181 aatctggtgc cagccgccgc ggttacacca ggtggttcaa attgatttct ctcggcgtaa
      241 agcgtgatta aaggaattat tcctggggtc aaatttaaac taggtcgtaa cacacttgtt
      301 tttaagaaaa ccacactata aataccccaa ctaaacaact tgaattcacg ataactagga
      361 cacaaactgg gattagatac cccactatgc ctagtcataa actctaactt acaccatcat
      421 cgcctaggaa ctacgagcaa agcttaaaac ctaaaggact tgacggtacc ccacatccat
      481 ctagaggagc ctgtcctata accgataccc cacgtttaac ctcaccattt ttagttttca
      541 gtctgtatac ttccgtcgcc agcttaccgc gtgagcgctt tcagtaagct taatgtttgc
      601 ctccacccat acgtcaggtc aaagtgcagc aaataaaatg ggaagagatg ggctacactt
      661 tctattatag aaaacacgaa agactaaatg aaacatcaat cagaaggcgg atttagcagt
      721 aagcagaaaa cagaatattc tccttaacct ggcactgagg tgtgtacaca ccgcccgtca
      781 ccctcttcaa catataccct cagtttttaa catctactta catctagaag agacaagtcg
      841 taacatggta agtgtaccgg aaggtgtact tggaaacaga gcataactaa aaaagtactt
      901 cgtttacatc gaattaatgt ttgttaaact caaactgccc tgagccaaaa atctagcccc
      961 cccacccata caccttcaac tcctaatcaa aatattttga caatttagta aagaagatta
     1021 aaaaatttct aagagctata aatacgtacc gcaagggaaa gatgaaataa aaatgaaata
     1081 aatattaagc acaaaatatt agagatttca cctcgtacct tttgcatcat ggtttagcta
     1141 gtttaattag gcaaaaagtc ccttaagtct aaccccccga aactaagtga gctactttag
     1201 ggccgcttaa tgagctaacc cgtctatgtt gtataatagt gggaagaccc taaaatagag
     1261 gtgaaaaacc taacgaactt agtcatagct ggtttctcaa taaaagaatc ttagttcaac
     1321 ctaaagtaca cacacctata caaaaataac cttactactt tagagtaatt caaataaggt
     1381 acagcctatt tgatacagaa cacaacctta actaacgggt aacacttgac ttacacctac
     1441 aagtaggcct aaaagcagcc atctttaaaa aagcgtcaaa gcttaattat gtttgcccca
     1501 atttcttaac ccactactag aaccctttaa ccccactgag aacttctata aaattataga
     1561 accttttatg ctaaaactag taacaagaga tcacccctct ctataatgca agtacaagcc
     1621 agcaagaacc caccactggc aaccaacaga cacaagtagc aaacttccct agaaaatcct
     1681 acttcactcc aactattaac ctaatactag agcatttcaa gaaagattaa aagaaagaga
     1741 aggaattccg caaacattag ccccgcctgt ttaccaaaaa catcgccttt tgtccccata
     1801 aaaggtctag cctgcccagt gactctgttc aacggccgcg gtatcctaac cgtgcaaagg
     1861 tagcgtaatc acttgtcttc taaatagaga ctagtatgaa aggcatcacg agggctaaac
     1921 tgtctcctct ccctaatcag tgaacctaat aaccccgtga agaagcgggg attcttacat
     1981 aagacgagaa gaccctat
//
LOCUS       DHMECN17894             2022 bp    DNA     linear       12-AUG-2024
DEFINITION  mitochondrion, partial genome.
ACCESSION   DHMECN17894
VERSION
KEYWORDS    .
SOURCE      mitochondrion Pristimantis robayoi
  ORGANISM  Pristimantis robayoi
            Unclassified.
REFERENCE   1  (bases 1 to 2022)
  AUTHORS   Yanez-Munoz,M.H., Reyes-Puig,J.P., Reyes-Puig,C., Lagla-Chimba,G.,
            Paucar-Veintimilla,C., Urgiles-Merchan,M. and Carrion-Olmedo,J.C.
  TITLE     High speciation of cryptic species in the Pristimantis celator
            clade (Anura: Strabomantidae) of the Mira river basin, Ecuador
  JOURNAL   unpublished
REFERENCE   2  (bases 1 to 2022)
  AUTHORS   Carrion-Olmedo,J.C.
  TITLE     Direct Submission
  JOURNAL   Submitted (12-AUG-2024) Direccion de Innovacion, Instituto Nacional
            de Biodiversidad, Rio Coca, Quito, Pichincha 170525, Ecuador
COMMENT     Bankit Comment: ALT EMAIL:julio.carrion@biodiversidad.gob.ec
            Bankit Comment: TAX: Yes, new species/combinations; SEE ATTACHMENT
            Bankit Comment: TOTAL # OF SEQS:29
            
            ##Assembly-Data-START##
            Assembly Method       :: NGSpeciesID v. may 2023
            Coverage              :: 500
            Sequencing Technology :: Oxford Nanopore Technologies
            ##Assembly-Data-END##
FEATURES             Location/Qualifiers
     source          1..2022
                     /organism="Pristimantis robayoi"
                     /organelle="mitochondrion"
                     /mol_type="genomic DNA"
                     /specimen_voucher="DHMECN17894"
                     /tissue_type="Liver"
                     /country="'Ecuador: Carchi, Reserva Dracula, Sector Cerro
                     Negro'"
                     /lat_lon="0.86771 -78.19961"
                     /collection_date="2-Aug-22"
                     /collected_by="'Evelyn Gabriela Lagla Chimba, Julio
                     Carrion'"
                     /identified_by="Mario Humberto Yanez Munoz"
     rRNA            1..990
                     /product="rRNA 16S"
     tRNA            991..1062
                     /product="tRNA-Leu"
     CDS             1063..>2022
                     /codon_start=1
                     /transl_table=2
                     /product="NADH deshydrogenase 1"
                     /product="ND1"
                     /translation="-
                     NLPQIISSLLYIIPILLAVAFLTLIERKVLGYMQLRKGPNVIGPTGLLQPVADGVKLF
                     IKEPIRPTTSSQTLFLLTPMLALTLAMIIWAPLPMPMSLSDMNLSILFILALSSLTVY
                     SILGSGWASNSKYALIGALRAVAQAISYEVTLALILLCSILLSGNFTIQNFNITQEMV
                     WLILPAWPLSIMWFVSTLAETNRAPFDLAEGESELVSGFNVEYAGGPFALFFLAEYAN
                     ILMMNTISTIIFLGSSTLISLTYSNMSVMTKAALLSMFFLWLRASYPRFRYDQLMHLV
                     WKNFLPLTLALTIWHITAPICLMFSPPTT"
BASE COUNT      636 a    514 c    295 g    577 t
ORIGIN      
        1 tgggaatttc tataaaatta tagaaccttt tatgctaaaa ctagtaacaa gagcctaccc
       61 ctctctacaa tgcaagtata agccagcaag aactaatcac tggcaattaa cagacctaaa
      121 tacaagtagc aaatctcctc cccgaaaaca ctacctaatc ttaactgtta acctaatact
      181 agaacattcc aagaaagatt aaaagaagga gaaggaattt cgcaaaccat tagttccgcc
      241 tgtttaccaa aaacatcgcc tcttgacccc atgagaggtc tagcctgccc agtgaatctg
      301 ttcaacggcc gcggtatcct aaccgtgcaa aggtagcgta atcacttgtc ccctaaatag
      361 agactagtat gaaaggcatc acgagaacta aactgtctcc tccccctaat cagtgaatct
      421 aattaccccg tgaagaagcg agggtattaa tataagacga gaagacccta tggagcttaa
      481 aacattacat cacctgccac cccccaccaa ccacctcggt ctatttacct ctggcacact
      541 gattatatgt ttttggttgg ggtgaccgcg gagaaaaacc tatcctccgc aatgagggga
      601 tatccctaaa cagtaagtca caactttatg tattagaaaa actgacatta ttgacccaat
      661 ataattgatt aacgaaccaa gttaccctag ggataacagc gcaatccact tcgagagctc
      721 ctatcgacaa gtgggcttac gacctcgatg ttggatcggg gtatcccagt ggtgtagccg
      781 ctactaaagg tttgtttgtt caacaattaa aaccccacgt gatctgagtt cagaccggag
      841 taatccaggt cagtttctat ctataatagc gcttttttca gtacgaaagg accaaaacag
      901 catggccaat acccatggca agccataact aatattttag attaaatctt aaaaattata
      961 aacctaatct caacttcaaa ataagaacag ttaaagaagc aaatccagga catgcaaaag
     1021 acctaaaacc tttttataga ggttcaaatc ctctcttaaa ctttgaattt acctcaaatt
     1081 atctcttctt tactttacat tatcccaatt cttttagcag ttgcatttct aacgctaatt
     1141 gaacgaaaag tactagggta catacaactt cgtaaaggtc ccaacgttat cggacccacc
     1201 ggccttctac aacctgttgc agatggagta aaacttttta ttaaagaacc aatccgtcct
     1261 accacctcgt cccaaacact attcttgtta actccaatat tagccctcac tttagcaata
     1321 atcatctgag cccccctccc tataccaata tctttatcag acataaatct cagcatcctt
     1381 tttattcttg ctctatcaag cttaacagtc tattctattt taggttcagg gtgagcatcc
     1441 aattccaaat acgcccttat tggagcatta cgagcagtag cccaagccat ctcctatgaa
     1501 gtcaccttag cacttattct tctctgctcc attctattgt ctggaaactt cactatccaa
     1561 aactttaaca ttactcaaga aatagtatga cttattttac ccgcttgacc cctcagcatt
     1621 atatgatttg tctccacttt ggctgaaaca aaccgagcac cctttgacct cgcagaaggt
     1681 gaatctgaac tagtctccgg ctttaatgta gaatacgcag gtggaccctt cgcactattc
     1741 tttttagccg aatatgccaa tattttaata ataaatacaa tttccaccat tattttcctc
     1801 gggtcatcca cacttatctc actaacctac tccaatatat ctgtaataac aaaagctgcc
     1861 ctcctctcca tatttttctt atgactccga gcctcatacc cacgatttcg atatgatcaa
     1921 ctaatacatc tagtttgaaa aaattttctt cccctaacat tagccctcac aatttgacat
     1981 atcactgccc ctatttgctt aatattttcc ccacccacaa cc
//
LOCUS       DHMECN16567             3577 bp    DNA     linear       12-AUG-2024
DEFINITION  mitochondrion, partial genome.
ACCESSION   DHMECN16567
VERSION
KEYWORDS    .
SOURCE      mitochondrion Pristimantis robayoi
  ORGANISM  Pristimantis robayoi
            Unclassified.
REFERENCE   1  (bases 1 to 3577)
  AUTHORS   Yanez-Munoz,M.H., Reyes-Puig,J.P., Reyes-Puig,C., Lagla-Chimba,G.,
            Paucar-Veintimilla,C., Urgiles-Merchan,M. and Carrion-Olmedo,J.C.
  TITLE     High speciation of cryptic species in the Pristimantis celator
            clade (Anura: Strabomantidae) of the Mira river basin, Ecuador
  JOURNAL   unpublished
REFERENCE   2  (bases 1 to 3577)
  AUTHORS   Carrion-Olmedo,J.C.
  TITLE     Direct Submission
  JOURNAL   Submitted (12-AUG-2024) Direccion de Innovacion, Instituto Nacional
            de Biodiversidad, Rio Coca, Quito, Pichincha 170525, Ecuador
COMMENT     Bankit Comment: ALT EMAIL:julio.carrion@biodiversidad.gob.ec
            Bankit Comment: TAX: Yes, new species/combinations; SEE ATTACHMENT
            Bankit Comment: TOTAL # OF SEQS:29
            
            ##Assembly-Data-START##
            Assembly Method       :: NGSpeciesID v. may 2023
            Coverage              :: 500
            Sequencing Technology :: Oxford Nanopore Technologies
            ##Assembly-Data-END##
FEATURES             Location/Qualifiers
     source          1..3577
                     /organism="Pristimantis robayoi"
                     /organelle="mitochondrion"
                     /mol_type="genomic DNA"
                     /specimen_voucher="DHMECN16567"
                     /tissue_type="Liver"
                     /country="'Ecuador: Carchi, Reserva Dracula, Bloque 18'"
                     /lat_lon="0.87594 -78.20568"
                     /collection_date="15-Aug-21"
                     /collected_by="Ross Maynard"
                     /identified_by="Mario Humberto Yanez Munoz"
     rRNA            <1..889
                     /product="rRNA 12S"
     tRNA            890..956
                     /product="tRNA-Val"
     rRNA            957..2545
                     /product="rRNA 16S"
     tRNA            2546..2617
                     /product="tRNA-Leu"
     CDS             2618..>3577
                     /codon_start=1
                     /transl_table=2
                     /product="NADH deshydrogenase 1"
                     /product="ND1"
                     /translation="-
                     NLPQIISSLLYIIPILLAVAFLTLIERKVLGYMQLRKGPNVIGPTGLLQPVADGVKLF
                     IKEPIRPTTSSQTLFLLTPMLALTLAMIIWAPLPMPMSLSDMNLSILFILVSSSLTVY
                     SILGSGWASNSKYALIGALRAVAQAISYEVTLALILLCSILLSGNFTIQNFNITQEMV
                     WLILPAWLLSIMWFVSTLAETNRAPFDLAEGESELVSGFNVEYAGGPFALFFLAEYAN
                     ILMMNTISTIIFLGSSTLISLTYSNMSVMTKAVLLSMFFLWLRASYPRFRYDQLMHLV
                     WKNFLPLTLALTIWHISVSICLMFSPPTT"
BASE COUNT     1170 a    888 c    546 g    973 t
ORIGIN      
        1 tgatattgct acacatgcaa gtctccgcat ccccgtgaga acgcccttat acccatccat
       61 ggacaaggag ctgatatcag gcactacaag tagcccaaaa catctagcca cgccacaccc
      121 acaagggtca ccagcagtga ttaacattaa aaataaacgt cagtttgatt tagccaatgt
      181 aaacagaact ggccaatctg gtgccagccg ccgcggttac accatgtggt tcaaattgat
      241 ttttctcggc gtaaagcgtg attaaaggat actttctggg gttaaactta aactaagccg
      301 taacacgatt gttcttaaga aaaaccacac cacacacccc aatttaacta cttgaattca
      361 cgatagctag gacacaaact gggattagat accccactat gcctagtcat aaactctaac
      421 ttacaccacc atcgcctcgg aactacgagc aaagcttaaa acccaaagga cttgacggta
      481 ccccacatcc atctagagga gcctgtccta taatcgatac cccacgttta acctcaccac
      541 ttttagtcat cagcctgtat acttccgtcg tcagcttacc gcatgagcgc ttctagtaag
      601 cctaatgtcc acccatcagt acgtcaggtc aaagtgcagc aaataaaatg ggaagagatg
      661 ggctacattt tctatattag aaaatacgaa agactacatg aaacatcaac cagaaggcga
      721 atttagtagt aagcagaata gaatattctt cttaaccagg cactggggta tgtacacacc
      781 gcccgtcacc ctcttcagca catctaccct agtttttaac acctcctcct agtacttaga
      841 agagataagt cgtaacatgg taagtatacc ggaaggtgtg cttggaaaca gagtatagct
      901 taaaaaaagc acctcgctta caccgaacag atgttcatta aacccgaact actccgagct
      961 aaaaacctag ctcccctttg acttcccccc ttttttttta aaaatctaaa caaaatattt
     1021 caacatttta gtaaagaaga ttaaaacaat tttaagagcc ataatttagt accgtaagga
     1081 aaagatgaaa taaaaatgaa ataagtatca agcacagaaa attagagact tccccgtacc
     1141 ttttgcatca tggtttagct agttcaatta ggcgaaaagc ccccctaagt ctaacttccc
     1201 gaaactgagt gagctaattt aggccgctta atgagccaac ccgtctctgt tgcaaaatag
     1261 tgggaagacc ctaaaataga ggtgataaac ctaacgaact tagtcatagc tggtttctca
     1321 ataaaagaat tttagtccaa cctaaagtat tctatgtaca cataaataaa attccaccta
     1381 ctttagagca attcaaataa ggtacagccc atttgataca gaacacaacc ttaactaatg
     1441 ggtaacactg attcacatct acaagtaggc ctaaaagcag ccatctttaa aaaaagcgtc
     1501 taagcttaat tatacttatc ccaattcctt acacctatca gactcccttt aattatactg
     1561 agaatttcta taaaattata aaacctttta tgctaaaact agtaacaaga gcctaccctc
     1621 tctacaatgc aagtataagc cagcaagaac taatcactgg caattaacag acctaaatac
     1681 aagtagcaaa tctcctcccc gaaaacacta cctaatctta actgttaacc taatactaga
     1741 acattccaag aaagattaaa agaaggagaa ggaatttcgc aaacattagt tccgcctgtt
     1801 taccaaaaac atcgcctctt gaccccatga gaggtctagc ctgcccagtg aatctgttca
     1861 acggccgcgg tatcctaacc gtgcaaaggt agcgtaatca cttgtccccc aaatagagac
     1921 tagtatgaaa ggcatcacga gaactaaacc gttctccccc ctaatcagtg aatctaataa
     1981 ccccgtgaag aagcgagggt attaatataa gacgagaaga ccctatggag cttaaaacat
     2041 tacatcacct gccacccccc ctcccaacca cctcggtcta tttacctctg gcacactgat
     2101 tatatgtttt tggttggggt gaccgcggag aaaaacctat cctccgcaat gaggggatat
     2161 ccctaaacag taagtcacaa ctttatgtat tagaaaaact gacattattg acccaatata
     2221 attgattaac gaaccaagct actcctagga taacagcgca atccacttcg agagctccta
     2281 tcgacaagtg ggcttacgac ctcgatgttg gatcggggta tcccagtggt gtagccgcta
     2341 ctaaaggttt gtttgttcaa caattaaaac cccacgtgat ctgagttcag accgagtaat
     2401 ccaggtccgc tttatctata atagcgcttt tttcagtacg aaaggaccaa aacagcatgg
     2461 ctaataccca tggcaagcca taactaatat tttagattaa atcttaaaaa ttataaacct
     2521 aatctcaact tcaaaataag aacagttaaa gaagcaaatc caggacatgc aaaagaccta
     2581 aaaccttttt atagaggttc aaatcctctc ttaaactttg aatttacctc aaattatctc
     2641 ttctttactt tacattatcc caatcctttt agcagttgca tttctaacgc taattgaacg
     2701 aaaagtacta gggtacatac aacttcgtaa aggtcccaac gttatcggac ccaccggcct
     2761 tctacaacct gttgcagatg gagtaaaact ttttattaaa gaaccaatcc gtcctaccac
     2821 ctcgtcccaa acactattct tgttaactcc aatattagcc ctcactttag caataatcat
     2881 ctgagccccc ctccctatac caatatcttt atcagacata aatctcagca tcctttttat
     2941 tcttgtttca tcaagcttaa cagtctattc tattttaggt tcagggtgag catccaattc
     3001 caaatacgcc cttattggag cattacgagc agtagcccaa gccatctcct atgaagtcac
     3061 cttagcactt attcttctct gctccattct attgtctgga aacttcacta tccaaaactt
     3121 taacattact caagaaatag tatgacttat tttacccgct tgactcctca gcattatatg
     3181 atttgtctcc actttggctg aaacaaaccg agcacccttt gacctcgcag aaggtgaatc
     3241 tgaactagtc tccggcttta atgtagaata cgcaggtgga cccttcgcac tattcttttt
     3301 agccgaatat gccaatattt taataataaa tacaatttcc accattattt tcctcgggtc
     3361 atccacactt atctcactaa cctactccaa tatatctgta ataacaaaag ctgtcctcct
     3421 ctccatattt ttcttatgac tccgagcctc atacccacga tttcgatatg atcaactaat
     3481 acatctagtt tgaaaaaatt ttcttcccct aacattagct ctcacaattt gacatatcag
     3541 cgtttctatt tgcttaatat tttccccacc cacaacc
//
LOCUS       DHMECN16573             3579 bp    DNA     linear       12-AUG-2024
DEFINITION  mitochondrion, partial genome.
ACCESSION   DHMECN16573
VERSION
KEYWORDS    .
SOURCE      mitochondrion Pristimantis robayoi
  ORGANISM  Pristimantis robayoi
            Unclassified.
REFERENCE   1  (bases 1 to 3579)
  AUTHORS   Yanez-Munoz,M.H., Reyes-Puig,J.P., Reyes-Puig,C., Lagla-Chimba,G.,
            Paucar-Veintimilla,C., Urgiles-Merchan,M. and Carrion-Olmedo,J.C.
  TITLE     High speciation of cryptic species in the Pristimantis celator
            clade (Anura: Strabomantidae) of the Mira river basin, Ecuador
  JOURNAL   unpublished
REFERENCE   2  (bases 1 to 3579)
  AUTHORS   Carrion-Olmedo,J.C.
  TITLE     Direct Submission
  JOURNAL   Submitted (12-AUG-2024) Direccion de Innovacion, Instituto Nacional
            de Biodiversidad, Rio Coca, Quito, Pichincha 170525, Ecuador
COMMENT     Bankit Comment: ALT EMAIL:julio.carrion@biodiversidad.gob.ec
            Bankit Comment: TAX: Yes, new species/combinations; SEE ATTACHMENT
            Bankit Comment: TOTAL # OF SEQS:29
            
            ##Assembly-Data-START##
            Assembly Method       :: NGSpeciesID v. may 2023
            Coverage              :: 500
            Sequencing Technology :: Oxford Nanopore Technologies
            ##Assembly-Data-END##
FEATURES             Location/Qualifiers
     source          1..3579
                     /organism="Pristimantis robayoi"
                     /organelle="mitochondrion"
                     /mol_type="genomic DNA"
                     /specimen_voucher="DHMECN16573"
                     /tissue_type="Liver"
                     /country="'Ecuador: Carchi, Reserva Dracula, Bloque 18'"
                     /lat_lon="0.87594 -78.20568"
                     /collection_date="15-Aug-21"
                     /collected_by="Ross Maynard"
                     /identified_by="Mario Humberto Yanez Munoz"
     rRNA            <1..889
                     /product="rRNA 12S"
     tRNA            890..955
                     /product="tRNA-Val"
     rRNA            956..2548
                     /product="rRNA 16S"
     tRNA            2549..2619
                     /product="tRNA-Leu"
     CDS             2620..>3579
                     /codon_start=1
                     /transl_table=2
                     /product="NADH deshydrogenase 1"
                     /product="ND1"
                     /translation="-
                     NLPQIISSLLYIIPILLAVAFLTLIERKVLEYMQLRKGPNVIGPTGLLQPVADGVKLF
                     IKEPIRPTTSSQTLFLLTPMLALTLAMIIWAPLPMPMSLSDMNLSILFILALSSLTVY
                     SILGSGWASNSKYALVGALRAVAQAISYEVTLALILLCSILLSGNFTIQNFNITQEMV
                     WLILPAWPLSIMWVVSTLAETNRAPFDLAEGESELVSGFNVEYAGGPFALFFLAEYAN
                     ILMMNTISTIIFLGSSTLISLTYSNMSVMTKAALLSMFFLWLRASYPRFRYDQLMHLV
                     WKNFLPLTLALTIWHITAPICLMFSPPTT"
BASE COUNT     1168 a    907 c    550 g    954 t
ORIGIN      
        1 gctgatattg ctacacatgc aagcccccgc atccccgtga gaacgccctt atacccatcc
       61 atggacaagg agctgatatc aggcactaca agtagcccaa aacatctagc cacgccacac
      121 ccacaagggt caccagcagt gattaacatt aaaaataaac gtcagtttga tttagccaat
      181 gtaaacagaa ccggccaatc tggtgccagc cgccgcggtt acaccatgtg gttcaaattg
      241 atttttctcg gcgtaaagcg tgattaaagg atactttctg gggttaaact taaactaagc
      301 cgtaacacga ttgttcttaa gaaaaccaca ccacacaccc caatttaact acttgaattc
      361 acgatagcta ggacacaaac tgggattaga taccccacta tgcctagtca taaactctaa
      421 cttacaccac catcgcccgg gaactacgag caaagcttaa aacccaaagg acttgacggt
      481 accccacatc catctagagg agcctgtccc ataatcgata ccccacgttt aacctcacca
      541 cttttagtca tcagcccgta tacttccgtc gtcagcttac cgcatgagcg cttctagtaa
      601 gcctaatgtc cacccatcag tacgtcaggt caaagtgcag caaataaaat gggaagagat
      661 gggctacatt ttctatatta gaaaatacga aagactacat gaaacatcaa ccagaaggcg
      721 aatttagtag taagcagaat agaatattct tcttaaccag gcaccggggt atgtacacac
      781 cgcccgtcac cccttcagca catctaccct agtttttaac acctcctcct agtacttaga
      841 agagataagt cgtaacatgg taagtatacc ggaaggtgtg cttggaaaca gagtatagct
      901 taaaaaagca cctcgcttac accgaacaga tgttcattaa acccgaacta ctccgagcta
      961 aaaacctagc ccccttcccc cccccctttt ttttttaaaa aatctaaaca aaatatttca
     1021 acattttagt aaagaagatt aaaacaattt taagagccat aatttagtac cgtaaggaaa
     1081 agatgaaata aaaatgaaat aagtatcaag cacagaaaat tagagacttc cctcgtacct
     1141 tttgcatcat ggtttagcta gttcaattag gcgaaaagcc ccctaagtct aacttcccga
     1201 aactgagtga gctaatttag ggccgcttaa tgagccaacc cgtctctgtt gcaaaatagt
     1261 gggaagaccc taaaatagag gtgataaacc taacgaactt agtcatagct ggctttcaat
     1321 aaaagaattt tagtccaacc taaagtattc tatgtacaca taaataaaaa ttccacctac
     1381 tttagagcaa tccaaataag gtacagccta tttgatacag aacacaacct taactaatgg
     1441 gtaacactga ttcacatcta caagtaggcc taaaagcagc catctttaaa aaagcgtcta
     1501 agcttaatta tacttatccc aattccttac acccatcaga ctcctttaat tatactgaga
     1561 atttctataa aattatagaa ccttttatgc taaaactagt aacaagagcc tactcctctc
     1621 tacaatgcaa gtataagcca gcaagaacta atcactggca attaacagac ctaaatacaa
     1681 gtagcaaatc tccctccccg aaaacactac ctaatcttaa ctgttaacct aatactagaa
     1741 cattccaaga aagattaaaa gaaggagaag gaatttcgca aacattagtt ccgcccgttt
     1801 accaaaaaca tcgcctcttg accccatgag aggtctagcc tgcccagtga atctgttcaa
     1861 cggccgcggt atcctaaccg tgcaaaaggt agcgtaatca cttgtcccct aaatagagac
     1921 tagtatgaaa ggcatcacga gaactaaacc gttctcctcc cccaatcagt gaatctaata
     1981 accccgtgaa gaagcgaggg tattaatata agacgagaag accctatgga gcttaaaaca
     2041 ttacatcacc tgcccccccc cccccccaac cacctcggtc tatttacctc cagcacactg
     2101 attatatgtt tttggttggg gtgaccgcgg agaaaaacct atcctccgca atgaggggat
     2161 atccctaaac agtaagtcac aactttatgt attagaaaaa ctgacattat tgacccaata
     2221 taattgatta acgaaccaag ttacctaggg ataacagcgc aatccacttc gagagctcct
     2281 atcgacaagt gggcttacga cctcgatgtt ggatcggggt atcccggtgg tgtagccgct
     2341 actaaaggtt tgtttgttca acaattaaaa ccccacgtga tctgagttca gaccggagta
     2401 atccaggtca gtttctatct ataatagcgc ttttttcagt acgaaaggac caaaacagca
     2461 tggccaatac ccatggcaag ccataactaa tattttagat taaatcttaa aaattataaa
     2521 cctaatctca acttcaaaat aagaacagtt aaagaagcaa atccaggaca tgcaaaagac
     2581 ctaaaacctt tttatagagt tcaaatcctc tcttaaactt tgaatttacc tcaaattatc
     2641 tcttctttac tttacattat cccaattctt ttagcagttg catttctaac gctaattgaa
     2701 cgaaaagtac tagagtacat acaacttcgt aaaggtccca acgttatcgg acccaccggc
     2761 cttctacaac ctgttgcaga tggagtaaaa ctttttatta aagaaccaat ccgtcctacc
     2821 acctcgtccc aaacactatt cttgttaact ccaatattag ccctcacttt agcaataatc
     2881 atctgagccc ccctccctat accaatatct ttatcagaca taaatctcag catccttttt
     2941 attcttgctc tatcaagctt aacagtctat tctattttag gttcagggtg agcatccaat
     3001 tccaaatacg cccttgttgg agcattacga gcagtagccc aagccatctc ctatgaagtc
     3061 accttagcac ttattcttct ctgctccatt ctattgtctg gaaacttcac tatccaaaac
     3121 tttaacatta ctcaagaaat agtatgactt attttacccg cttgacccct cagcattata
     3181 tgagttgtct ccactttggc tgaaacaaac cgagcaccct ttgacctcgc agaaggtgaa
     3241 tctgaactag tctccggctt taatgtagaa tacgcaggtg gacccttcgc actattcttt
     3301 ttagccgaat atgccaatat tttaataata aatacaattt ccaccattat tttcctcggg
     3361 tcatccacac ttatctcact aacctactcc aatatatctg taataacaaa agctgccctc
     3421 ctctccatat ttttcttatg actccgagcc tcatacccac gatttcgata tgatcaacta
     3481 atacatctag tttgaaaaaa ttttcttccc ctaacattag ccctcacaat ttgacatatc
     3541 actgccccta tttgcttaat attttcccca cccacaacc
//
LOCUS       DHMECN16575             3577 bp    DNA     linear       12-AUG-2024
DEFINITION  mitochondrion, partial genome.
ACCESSION   DHMECN16575
VERSION
KEYWORDS    .
SOURCE      mitochondrion Pristimantis robayoi
  ORGANISM  Pristimantis robayoi
            Unclassified.
REFERENCE   1  (bases 1 to 3577)
  AUTHORS   Yanez-Munoz,M.H., Reyes-Puig,J.P., Reyes-Puig,C., Lagla-Chimba,G.,
            Paucar-Veintimilla,C., Urgiles-Merchan,M. and Carrion-Olmedo,J.C.
  TITLE     High speciation of cryptic species in the Pristimantis celator
            clade (Anura: Strabomantidae) of the Mira river basin, Ecuador
  JOURNAL   unpublished
REFERENCE   2  (bases 1 to 3577)
  AUTHORS   Carrion-Olmedo,J.C.
  TITLE     Direct Submission
  JOURNAL   Submitted (12-AUG-2024) Direccion de Innovacion, Instituto Nacional
            de Biodiversidad, Rio Coca, Quito, Pichincha 170525, Ecuador
COMMENT     Bankit Comment: ALT EMAIL:julio.carrion@biodiversidad.gob.ec
            Bankit Comment: TAX: Yes, new species/combinations; SEE ATTACHMENT
            Bankit Comment: TOTAL # OF SEQS:29
            
            ##Assembly-Data-START##
            Assembly Method       :: NGSpeciesID v. may 2023
            Coverage              :: 500
            Sequencing Technology :: Oxford Nanopore Technologies
            ##Assembly-Data-END##
FEATURES             Location/Qualifiers
     source          1..3577
                     /organism="Pristimantis robayoi"
                     /organelle="mitochondrion"
                     /mol_type="genomic DNA"
                     /specimen_voucher="DHMECN16575"
                     /tissue_type="Liver"
                     /country="'Ecuador: Carchi, Reserva Dracula, Bloque 18'"
                     /lat_lon="0.87594 -78.20568"
                     /collection_date="15-Aug-21"
                     /collected_by="Ross Maynard"
                     /identified_by="Mario Humberto Yanez Munoz"
     rRNA            <1..886
                     /product="rRNA 12S"
     tRNA            887..953
                     /product="tRNA-Val"
     rRNA            954..2545
                     /product="rRNA 16S"
     tRNA            2546..2617
                     /product="tRNA-Leu"
     CDS             2618..>3577
                     /codon_start=1
                     /transl_table=2
                     /product="NADH deshydrogenase 1"
                     /product="ND1"
                     /translation="-
                     NLPQIISSLLYIIPILLAVAFLTLIERKVLGYMQLRKGPNVIGPTGLLQPVADGVKLF
                     VKEPIRPTTSSQTLFLLTPMLALTLAMIIWAPLPMPMSLSDMNLSILFILALSSLTVY
                     SILGSGWASNSKYALVGALRAVAQTISYEVTLALILLCSILLSGNFTIQNFNITQEMV
                     WLILPAWPLSIMWFVSTLAETNRAPFDLAEGESELVSGFNVEYAGGPFALFFLAEYAN
                     ILMMNTISTIIFLGSSTLISLTYSNMSVMTKAALLSMFFLWLRASYPRFRYDQLMHLV
                     WKNFLPLTLALTIWHITAPICLMFSPPTT"
BASE COUNT     1165 a    901 c    550 g    961 t
ORIGIN      
        1 attgctacac atgcaagtcc ccgcatcccc gtgagaacgc ccttataccc atccatggac
       61 aaggagctga tatcaggcac tacaagtagc ccaaaacatc tagccacgcc acacccacaa
      121 gggtcaccag cagtgattaa cattaaaaat aaacgtcagt ttgatttagc caatgtaaac
      181 agaaccggcc aatctggtgc cagccgccgc ggttacacca tgtggttcaa attgattttt
      241 ctcggcgtaa agcgtgatta aaggatactt tctggggtta aacttaaact aagccgtaac
      301 acgattgttc ttaagaaaac cacaccacac accccaattt aactacttga attcacgata
      361 gctaggacac aaactgggat tagatacccc actatgccta gtcataaact ctaacttaca
      421 ccaccatcgc cctctggaac tacgagcaaa gcttaaaacc caaaggactt gacggtaccc
      481 cacatccatc tagaggagcc tgtcctataa tcgatacccc acgtttaacc tcaccacttt
      541 tagtcatcag cctgtatact tccgtcgtca gcttaccgca tgagcgcttc tagtaagcct
      601 aatgtccacc catcagtacg tcaggtcaaa gtgcagcaaa taaaatggga agagatgggc
      661 tacattttct atattagaaa atacgaaaga ctacatgaaa catcaaccag aaggcgaatt
      721 tagtagtaag cagaatagaa tattcttctt aaccaggcac tggggtatgt acacaccgcc
      781 cgtcaccccc ttcagcacat ctaccctagt ttttaacacc tcctcctagt acttagaaga
      841 gataagtcgt aacatggtaa gtataccgga aggtgtgctt ggaaacagag tatagcttaa
      901 aaaaagcacc tcgcttacac cgaacagatg ttcattaaac ccgaactact ccgagctaaa
      961 aacctagccc cccgaccgcc cccccccctt tttttaaaaa tctaaacaaa atatttcaac
     1021 attttagtaa agaagattaa aacaatttta agaaccataa tttagtaccg taaggaaaaa
     1081 gatgaaataa aaatgaaata agtatcaagc acagaaaatt agagacttcc cctcgtacct
     1141 tttgcatcat ggtttagcta gttcaattgg gcgaaaagcc cttaagtcta acttcccgaa
     1201 actgagtgag ctaatttagg ggccgcttaa tgaccaaccc gtctctgttg caaaatagtg
     1261 ggaagaccct aaaatagagg tgataaacct aacgaactta gtcatagctg gtttctcaat
     1321 aaaagaattt tagtccaacc taaagtattc tatgtacaca taaataaaat tccacctact
     1381 ttagaaacaa ttcaaataag gtacagccta tttgatacag aacacaacct taactaatgg
     1441 gtaacactga ttcacatcta caagtaggcc taaaagcagc catctttaaa aaagcgtcta
     1501 agcttaatta tacttatccc aattccttac acctatcaga cccctttaat tatactgaga
     1561 atttctataa aattatagaa cctttttatg ctaaaactag taacaagagc ctacccctct
     1621 ctacaatgca agtataagcc agcaagaact aatcactggc aattaacaga cctaaataca
     1681 agtagcaaat ctcctccccg aaaacactac ctaatcttaa ctgttaacct aatactagaa
     1741 cattccaaga aagattaaaa gaaggagaag gaatttcgca aacattagtt ccgcctgttt
     1801 accaaaaaca tcgcctcttg accccatgag aggtctagcc tgcccagtga atctgttcaa
     1861 cggccgcggt atcctaaccg tgcaaaggta gcgtaatcac ttgtccccta aatagagact
     1921 agtatgaagg catcacgaga actaaactgt ctcctcccct aatcagtgaa tctaataacc
     1981 ccgtgaagaa gcgagggtat taatataaga cgagaagacc ctatggagct taaaacatta
     2041 catcacctgc cccccccccc ccccaaccac ctcggtctat ttacctctgg cacactgatt
     2101 atatgttttt ggttggggtg accgcggaga aaaacctatc ctccgcaatg aggggatatc
     2161 cctaaacggt aagtcacaac tttatgtatt agaaaaactg acattattga cccaatataa
     2221 ttgattaacg aaccaagtta cctagggata acagcgcaat ccacttcgag agctcctatc
     2281 gacaagtggg cttacgacct cgatgttgga tcggggtatc ccagtggtgt agccgctact
     2341 aaaggtttgt ttgttcaaca attaaaaccc cacgtgatct gagttcagac cggagtaatc
     2401 caggtcagtt tctatctata atagcgcttt tttcagtacg aaaggaccaa aacagcatgg
     2461 ccaataccca tggcaagcca taactaatat tttagattaa atcttaaaaa ttataaacct
     2521 aatctcaact tcaaaataag aacagttaaa gaagcaaatc caggacatgc aaaaggccta
     2581 aaaccttttt tatagagttc aaatcctctc ttaaactttg aatttacctc aaattatctc
     2641 ttctttactt tacattatcc caattctttt agcagttgca tttctaacgc taattgaacg
     2701 aaaagtacta gggtacatac aacttcgtaa aggtcccaac gttatcggac ccaccggcct
     2761 tctacaacct gttgcagatg gagtaaaact ttttgttaaa gaaccaatcc gtcctaccac
     2821 ctcgtcccaa acactattct tgttaactcc aatattagcc ctcactttag caataatcat
     2881 ctgagccccc ctccctatac caatatcttt atcagacata aatctcagca tcctttttat
     2941 tcttgctcta tcaagcttaa cagtctattc tattttaggt tcagggtgag catccaattc
     3001 caaatacgcc cttgttggag cattacgagc agtagcccaa accatctcct atgaagtcac
     3061 cttagcactt attcttctct gctccattct attgtctgga aacttcacta tccaaaactt
     3121 taacattact caagaaatag tatgacttat tttacccgct tgacccctca gcattatatg
     3181 atttgtctcc actttggctg aaacaaaccg agcacccttt gacctcgcag aaggtgaatc
     3241 tgaactagtc tccggcttta atgtagaata cgcaggtgga cccttcgcac tattcttttt
     3301 agccgaatat gccaatattt taataataaa tacaatttcc accattattt tcctcgggtc
     3361 atccacactt atctcactaa cctactccaa tatatctgta ataacaaaag ctgccctcct
     3421 ctccatattt ttcttatgac tccgagcctc atacccacga tttcgatatg atcaactaat
     3481 acatctagtt tgaaaaaatt ttcttcccct aacattagcc ctcacaattt gacatatcac
     3541 tgcccctatt tgcttaatat tttccccacc cacaacc
//
LOCUS       DHMECN19429             2016 bp    DNA     linear       12-AUG-2024
DEFINITION  mitochondrion, partial genome.
ACCESSION   DHMECN19429
VERSION
KEYWORDS    .
SOURCE      mitochondrion Pristimantis robayoi
  ORGANISM  Pristimantis robayoi
            Unclassified.
REFERENCE   1  (bases 1 to 2016)
  AUTHORS   Yanez-Munoz,M.H., Reyes-Puig,J.P., Reyes-Puig,C., Lagla-Chimba,G.,
            Paucar-Veintimilla,C., Urgiles-Merchan,M. and Carrion-Olmedo,J.C.
  TITLE     High speciation of cryptic species in the Pristimantis celator
            clade (Anura: Strabomantidae) of the Mira river basin, Ecuador
  JOURNAL   unpublished
REFERENCE   2  (bases 1 to 2016)
  AUTHORS   Carrion-Olmedo,J.C.
  TITLE     Direct Submission
  JOURNAL   Submitted (12-AUG-2024) Direccion de Innovacion, Instituto Nacional
            de Biodiversidad, Rio Coca, Quito, Pichincha 170525, Ecuador
COMMENT     Bankit Comment: ALT EMAIL:julio.carrion@biodiversidad.gob.ec
            Bankit Comment: TAX: Yes, new species/combinations; SEE ATTACHMENT
            Bankit Comment: TOTAL # OF SEQS:29
            
            ##Assembly-Data-START##
            Assembly Method       :: NGSpeciesID v. may 2023
            Coverage              :: 500
            Sequencing Technology :: Oxford Nanopore Technologies
            ##Assembly-Data-END##
FEATURES             Location/Qualifiers
     source          1..2016
                     /organism="Pristimantis robayoi"
                     /organelle="mitochondrion"
                     /mol_type="genomic DNA"
                     /specimen_voucher="DHMECN19429"
                     /tissue_type="Liver"
                     /country="'Ecuador: Carchi, Bosque Protector Cerro
                     Golondrinas, Flanco occidental'"
                     /lat_lon="'0,86297 -78,20273'"
                     /collection_date="29-Jun-23"
                     /collected_by="Juan Pablo Reyes-Puig"
                     /identified_by="Mario Humberto Yanez Munoz"
     rRNA            <1..882
                     /product="rRNA 12S"
     tRNA            883..948
                     /product="tRNA-Val"
     rRNA            949..2016
                     /product="rRNA 16S"
BASE COUNT      696 a    496 c    333 g    491 t
ORIGIN      
        1 cgctacacat gcaagtctcc gcatccccgt gagaacgccc ttatacccat ccatggacaa
       61 ggagctgata tcaggcacta caagtagccc aaaacatcta gccacgccac acccacaagg
      121 gtcaccagca gtgattaaca ttaaaaataa acgtcagttt gatttagcca atgtaaacag
      181 aaccggccaa tctggtgcca gccgccgcgg ttacaccatg tggttcaaat tgatttttct
      241 cggcgtaaag cgtgattaaa ggatactttc tggggttaaa cttaaactaa gccgtaacac
      301 gattgttctt aagaaaacca caccacacac cccaatttaa ctacttgaat tcacgatagc
      361 taggacacaa actgggatta gataccccac tatgcctagt cataaactct aacttacacc
      421 accatcgccc gggaactacg agcaaagctt aaaacccaaa ggacttgacg gtaccccaca
      481 tccatctaga ggagcctgtc ctataatcga taccccacgt ttaacctcac cacttttagt
      541 catcagcctg tatacttccg tcgtcagctt accgcatgag cgcttctagt aagcctaatg
      601 tccacccatc agtacgtcag gtcaaagtgc agcaaataaa atgggaagag atgggctaca
      661 ttttctatat tagaaaatac gaaagactac atgaaacatc aaccagaagg cgaatttagt
      721 agtaagcaga atagaatatt cttcttaacc aggcactggg gtatgtacac accgcccgtc
      781 accctcttca gcacatctac cctagttttt aacacctcct cctagtactt agaagagata
      841 agtcgtaaca tggtaagtat accggaaggt gtgcttggaa acagagtata gcttaaaaaa
      901 gcacctcgct tacaccgaac agatgttcat taaacccgaa ctactccgag ctaaaaacct
      961 agccccccct tgaccccccc cccccttttt tttaaaaatc taaacaaaat atttcaacat
     1021 tttagtaaag aagattaaaa caattttaag agccataatt tagtaccgta aggaaaagat
     1081 gaaataaaaa tgaaataagt atcaagcaca gaaaattaga gacttcccct cgtacctttt
     1141 gcatcatggt ttagctagtt caattaggcg aaaagcccct taagtctaac ttcccgaaac
     1201 tgagtgagct aatttagggc cgcttaatga gccaacccgt ctctgttgca aaatagtggg
     1261 aagaccctaa aatagaggtg ataaacctaa cgaacttagt catagctggt ttctcaataa
     1321 aagaatttta gtccaaccta aagtattcta tgtacacata aataaaattc cacctacttt
     1381 agagcaattc aaataaggta cagcctattt gatacagaac acaaccttaa ctaatgggta
     1441 acactgattc acatctacaa gtaggcctaa aagcagccat ctttaaaaaa gcgtctaagc
     1501 ttaattatac ttatcccaat tccttacacc tatcagaccc ctttaattat actgagaatt
     1561 tctataaaat tatagaacct tttatgctaa aactagtaac aagagcctac ccctctctac
     1621 aatgcaagta taagccagca agaactaatc actggcaatt aacagaccta aatacaagta
     1681 gcaaatctcc tccccgaaaa cactacctaa tcttaactgt taacctaata ctagaacatt
     1741 ccaagaaaga ttaaaagaag gagaaggaat ttcgcaaaca ttagttccgc ctgtttacca
     1801 aaaacatcgc ctcttgaccc catgagaggt ctagcctgcc cagtgaatct gttcaacggc
     1861 cgcggtatcc taaccgtgca aaggtagcgt aatcacttgt cccctaaata gagactagta
     1921 tgaaaggcat cacgagaact aaactgtctc ctccccctaa tcagtgaatc taataacccc
     1981 gtgaagaagc gagggtatta atataagacg agaaga
//
LOCUS       DHMECN16568             3565 bp    DNA     linear   VRT 12-AUG-2024
DEFINITION  mitochondrion, partial genome.
ACCESSION   DHMECN16568
VERSION
KEYWORDS    .
SOURCE      mitochondrion Pristimantis verecundus (Zacualtipan robber frog)
  ORGANISM  Pristimantis verecundus
            Eukaryota; Metazoa; Chordata; Craniata; Vertebrata; Euteleostomi;
            Amphibia; Batrachia; Anura; Neobatrachia; Hyloidea; Strabomantidae;
            Pristimantis.
REFERENCE   1  (bases 1 to 3565)
  AUTHORS   Yanez-Munoz,M.H., Reyes-Puig,J.P., Reyes-Puig,C., Lagla-Chimba,G.,
            Paucar-Veintimilla,C., Urgiles-Merchan,M. and Carrion-Olmedo,J.C.
  TITLE     High speciation of cryptic species in the Pristimantis celator
            clade (Anura: Strabomantidae) of the Mira river basin, Ecuador
  JOURNAL   unpublished
REFERENCE   2  (bases 1 to 3565)
  AUTHORS   Carrion-Olmedo,J.C.
  TITLE     Direct Submission
  JOURNAL   Submitted (12-AUG-2024) Direccion de Innovacion, Instituto Nacional
            de Biodiversidad, Rio Coca, Quito, Pichincha 170525, Ecuador
COMMENT     Bankit Comment: ALT EMAIL:julio.carrion@biodiversidad.gob.ec
            Bankit Comment: TAX: Yes, new species/combinations; SEE ATTACHMENT
            Bankit Comment: TOTAL # OF SEQS:29
            
            ##Assembly-Data-START##
            Assembly Method       :: NGSpeciesID v. may 2023
            Coverage              :: 500
            Sequencing Technology :: Oxford Nanopore Technologies
            ##Assembly-Data-END##
FEATURES             Location/Qualifiers
     source          1..3565
                     /organism="Pristimantis verecundus"
                     /organelle="mitochondrion"
                     /mol_type="genomic DNA"
                     /specimen_voucher="DHMECN16568"
                     /db_xref="taxon:448935"
                     /tissue_type="Liver"
                     /country="'Ecuador: Carchi, Reserva Dracula, Bloque 18'"
                     /lat_lon="0.87594 -78.20568"
                     /collection_date="15-Aug-21"
                     /collected_by="Ross Maynard"
                     /identified_by="Mario Humberto Yanez Munoz"
     rRNA            <1..880
                     /product="rRNA 12S"
     tRNA            881..947
                     /product="tRNA-Val"
     rRNA            948..2533
                     /product="rRNA 16S"
     tRNA            2534..2605
                     /product="tRNA-Leu"
     CDS             2606..>3565
                     /codon_start=1
                     /transl_table=2
                     /product="NADH deshydrogenase 1"
                     /product="ND1"
                     /translation="-
                     NMPQIISSLFYIIPILLAVAFLTLIERKVLGYMQLRKGPNVIGPIGLLQPIADGVKLF
                     IKEPIRPTTSSQTLFMLAPMLALTLAMIIWTPLPMPVSMSDMNLSILFIIVLSSLTVY
                     STLGSGWASNSKYALIGALRAVAQTISYEVALTLILLCAVLLTGNFTIQNFNIVQEMM
                     WLILPTWPLSIMWFVSTLAETNRAPFDLTEGESELVSGFNVEYAGGPFALFFLAEYAN
                     ILLMNAISTIIFLGSSTFTSLTNSNLSMMTKVALLSMSFLWLRVSYPRFRYDQLMHLV
                     WKNFLPITLALTIWHITSPICLMFFPPNN"
BASE COUNT     1156 a    857 c    564 g    988 t
ORIGIN      
        1 cttcatgtgc aagtttctgc atccccgtga gaacgccctt acacccactt atggacaagg
       61 agctgatatc aggcgctaca aattgcccaa aaacatctag ccacgccaca cccacaaggg
      121 tgacagcagt gattaatatt aaaaataaac gtcagtttga tttagtttat gaaaatagaa
      181 ccggccaatc tggtgccagc cgccgcggtt acaccacatg gttcaaattg attttcctcg
      241 gcgtaaagcg tgattaaaag atactcatgg ggttaaactt aaactaaacc gtgacacaat
      301 tgttctcaag aaaaccataa ctcaaatacc ccaatttaac tacttgaatt cacgataact
      361 aagacacaaa ctgggattag ataccccact atgcttagtc ataaactcta acttacaccc
      421 cccattcgcc tgggaactac gagcaaagct taaaacccaa aggacttgac ggtaccctat
      481 gtccatctag aggagcctgt cctataatcg atattccacg tttaacctca ccatttttag
      541 ttatcagcct gtatacttcc gtcgccagct taccgcatga gcgcttctag caagtccaac
      601 gtcctcccga caatacgtca ggtcaaagtg cagcaaataa aatgggaaga gatgggctac
      661 attttctaca atagaaaata cgaaagacta catgaaacat cagtcagaag gcggatttag
      721 cagtaagcag agtagaatac tcttcttaat ccggcactag ggtgtgtaca caccgcccgt
      781 caccctcttc aacacaccca ttatagtctt taacatttga tagtacttag aagagataag
      841 tcgtaacatg gtaagcatac cggaaggtgt gcttggagac agagtataac ttaataaaag
      901 tacttcgctt acaccgaaga gatgttcatt aatcctgaac taccctgagc caaaaatcta
      961 gcctcttaat tcccccccct ttttttaaag cacaaacaaa atattttcac agtttagtaa
     1021 agaagattaa aacactttta agagctataa atttgtaccg caagggaaag atgaaataaa
     1081 aatgaaataa atattaagca cagaaaatta gagactcccc ctcgtacctt ttgcatcatg
     1141 gtttagctag tttaattagg caaaaagccc cttaagtcta acttcccgaa actaagtgag
     1201 ctattttggg gccgcttaat gagctaaccc gtctatgttg aaaaatagtg ggaagaccct
     1261 aaaatagagg cgataaacct atagaactta gcgatagctg gtttctcaat aaaagaattt
     1321 tagttcaacc taaagtatat tatgtacgca taaataaccc ttcctacttt agagtaattc
     1381 aaacaaggta cagcctattt gacacagaat acaaccttaa ttaatgggta acacttaata
     1441 tacatttaca agtaggccta aaagcagcca tctttaaaaa agcgtctaag cttatcatgt
     1501 ttatcccaat cccttacacc cactagaccc cttcaatcat actgagaatt tctataaaat
     1561 tatagaacct tttatgctaa aactagtaac aagagcccac ccctctctat aatgcaagta
     1621 tatgccagta agaatcattc actggcaaat aacaggccta aatttaagta gtaacttccc
     1681 ccctcccgaa aacactacct cacttaactg ttaacctaat actagggcat ttcaagaaag
     1741 attaaaagaa ggagaaggaa ttccgcaaac attagcccct gcctgtttac caaaaacatc
     1801 gcctctcgta acccatgaga ggtctagcct gcccagtgac tctgttcaac ggccgcggta
     1861 tcctaaccgt gcaaaggtag cgtaatcact tgtcccctaa atagagacta gtatgaaagg
     1921 catcacgagg gctaaactgt ctcctccctc taatcagtga acctaatatt cccgtgaaga
     1981 agcggggatc tcaatataag acgagaagac cctatggagc ttaaaacact atatcacctg
     2041 ccacacaaca taacaacccc ggtctattta ccctaagcac actgattata tgtttttggt
     2101 tggggtgacc gcggagaaaa aactcatcct ccgcaatgag ggagccttcc ctaaacaata
     2161 agtcacaatt ttatgtatca gaaaactgac atcattgacc caatatattt gattaacgaa
     2221 ccaagttacc ctagggataa cagcgcaatc cacttcgaga gctcctatcg acaagtgggc
     2281 ttacgacctc gatgttggat cggggtatcc tagtggtgta gccgctacta agggttcgtt
     2341 tgttcaacga ttaaaacccc acgtgatctg agttcagacc ggagtaatcc aggtcgtttt
     2401 ctatctatat agcgcttttt ttagtacgaa aggaccaaaa cagcatggcc aatactcata
     2461 gcaagccata attaatattt tagaattcat cttaaaaatt ataaacctaa cctcaacttc
     2521 aataaaagaa tagttaatga agcaaatcca ggatatgcaa aagacctaaa accttttcat
     2581 aggggttcaa atcccctctt taactttgaa tatacctcaa attatctcct ctttattcta
     2641 tattatcccc attcttttag cagttgcatt tctcacatta attgaacgaa aagttttagg
     2701 atacatacaa cttcggaaag gcccaaatgt tattggaccc attggcctcc tccaacccat
     2761 tgcagacggg gtaaaattat ttattaaaga accaatccgc ccaactacct catcccaaac
     2821 actatttata ttagccccga tactagccct taccctagca ataatcatct gaacccctct
     2881 acctatgcca gtgtctatat cagacataaa tcttagtatt ctctttatca ttgtcctatc
     2941 aagtttaact gtctactcaa ccttaggctc agggtgagca tccaattcta agtacgctct
     3001 tattggggca ctacgggcag tagcccaaac tatctcctac gaggttgccc taacgcttat
     3061 tcttctctgc gctgttcttt taaccggaaa ctttactatc cagaacttta atattgttca
     3121 agaaatgata tgactcattc tacctacctg acccctcagc atcatatgat ttgtatctac
     3181 tttagccgaa acaaaccgag caccatttga tcttacagaa ggtgaatccg aactagtctc
     3241 tggttttaat gttgaatatg caggaggacc cttcgcatta ttttttttag ctgagtacgc
     3301 taacatttta ctaataaacg caatctccac tatcattttc ctcgggtcat ccacatttac
     3361 ttcactcact aactcaaacc tatctatgat aacaaaagta gccctcctat caatatcttt
     3421 tttatgacta cgagtctctt acccacgatt tcgatatgat cagctaatac atttagtttg
     3481 aaaaaatttt ctccccatta cattagccct cacaatttga cacatcacat cccctatttg
     3541 tttaatattt ttccccccca acaac
//
LOCUS       DHMECN16569             2276 bp    DNA     linear   VRT 12-AUG-2024
DEFINITION  mitochondrion, partial genome.
ACCESSION   DHMECN16569
VERSION
KEYWORDS    .
SOURCE      mitochondrion Pristimantis verecundus (Zacualtipan robber frog)
  ORGANISM  Pristimantis verecundus
            Eukaryota; Metazoa; Chordata; Craniata; Vertebrata; Euteleostomi;
            Amphibia; Batrachia; Anura; Neobatrachia; Hyloidea; Strabomantidae;
            Pristimantis.
REFERENCE   1  (bases 1 to 2276)
  AUTHORS   Yanez-Munoz,M.H., Reyes-Puig,J.P., Reyes-Puig,C., Lagla-Chimba,G.,
            Paucar-Veintimilla,C., Urgiles-Merchan,M. and Carrion-Olmedo,J.C.
  TITLE     High speciation of cryptic species in the Pristimantis celator
            clade (Anura: Strabomantidae) of the Mira river basin, Ecuador
  JOURNAL   unpublished
REFERENCE   2  (bases 1 to 2276)
  AUTHORS   Carrion-Olmedo,J.C.
  TITLE     Direct Submission
  JOURNAL   Submitted (12-AUG-2024) Direccion de Innovacion, Instituto Nacional
            de Biodiversidad, Rio Coca, Quito, Pichincha 170525, Ecuador
COMMENT     Bankit Comment: ALT EMAIL:julio.carrion@biodiversidad.gob.ec
            Bankit Comment: TAX: Yes, new species/combinations; SEE ATTACHMENT
            Bankit Comment: TOTAL # OF SEQS:29
            
            ##Assembly-Data-START##
            Assembly Method       :: NGSpeciesID v. may 2023
            Coverage              :: 500
            Sequencing Technology :: Oxford Nanopore Technologies
            ##Assembly-Data-END##
FEATURES             Location/Qualifiers
     source          1..2276
                     /organism="Pristimantis verecundus"
                     /organelle="mitochondrion"
                     /mol_type="genomic DNA"
                     /specimen_voucher="DHMECN16569"
                     /db_xref="taxon:448935"
                     /tissue_type="Liver"
                     /country="'Ecuador: Carchi, Reserva Dracula, Bloque 18'"
                     /lat_lon="0.87594 -78.20568"
                     /collection_date="15-Aug-21"
                     /collected_by="Ross Maynard"
                     /identified_by="Mario Humberto Yanez Munoz"
     rRNA            1..1244
                     /product="rRNA 16S"
     tRNA            1245..1316
                     /product="tRNA-Leu"
     CDS             1317..>2276
                     /codon_start=1
                     /transl_table=2
                     /product="NADH deshydrogenase 1"
                     /product="ND1"
                     /translation="-
                     NMPQIISSLFYIIPILLAVAFLTLIERKVLGYMQLRKGPNVIGPIGLLQPIADGVKLF
                     IKEPIRPTTSSQTLFMLAPMLALTLAMIIWTPLPMPVSMSDMNLSILFIIALSSLTVY
                     STLGSGWASNSKYALVGALRAVAQTISYEVALTLILLCAVLLTGNFTIQNFNIVQEMM
                     WLILPTWPLSIMWFVSTLAETNRAPFDLTEGESELVSGFNVEYAGGPFALFFLAEYAN
                     ILLMNAISTIIFLGSSTFTSLTNSNLSMMTKVALLSMSFLWLRASYPRFRYDQLMHLV
                     WKNFLPITLALTIWHITSPICLMFFPPNN"
BASE COUNT      727 a    556 c    334 g    659 t
ORIGIN      
        1 gatgaactta gcgatagctg gtttctcaat aaaagaattt tagttcaacc taaagtatat
       61 tatgtacgca taaataaccc ttcctacttt agagtaattc aaacaaggta cagcctattt
      121 gacacagaat acaaccttaa ttaatgggta acacttaata tacatttaca agtaggccta
      181 aaagcagcca tctttaaaaa agcgtctaag cttatcatgt ttatcccaat ccttacaccc
      241 actagacccc ttcaatcata ctgaaatttc tataaaatta tagaaccttt tatgctaaaa
      301 ctagtaacaa gaagccaccc tctctataat gcaagtatat gccagtaaga atcattcact
      361 ggcaaataac gaacctaaat ttaagtagta acttcccccc tccgaaaaca ctacctcact
      421 taactgttaa cctaatacta gggcatttca agaaagatta aaagaaggag aaggaattcc
      481 gcaaacatta gccccgcctg tttaccaaaa acatcgcctc tcgtaaccca tgagagagtc
      541 tagcctgccc agtgactctg ttcaacggcc gcggtatcct aaccgtgcaa aggtagcgta
      601 atcacttgtc ccctaaatag agactagtat gaaaggcatc acgagaggct aaactgtctc
      661 ctccctctaa tcagtgaacc taatattccc gtgaagaagc ggggatctca atataagacg
      721 agaagaccct atggagctta aaacactata tcacctgcca cacaacataa caaccccggt
      781 ctatttacct aagcacactg attatatgtt tttggttggg gtgaccgcgg aaaaaactca
      841 tcctccgcaa tgagaacctt ccctaaacaa taagtcacaa ttttatgtat cagaaaactg
      901 acatcattga cccaatatat ttgattaacg aaccaagtta cctagggata acagcgcaat
      961 ccacttcgag agctcctatc gacaagtggg cttacgacct cgatgttgga tcggggtatc
     1021 ctagtggtgt agccgctact aagggttcgt ttgttcaacg attaaaaccc cacgtgatct
     1081 gagttcagac cggagtaatc caggtcagtt tctatctata tagcgctttt tttggtacga
     1141 aaggaccaaa acagcatggc caatactcat agcaagccat aattaatatt ttagaattca
     1201 tcttaaaaat tataaaccta acctcaactt caataaaaga atagttaatg aagcaaatcc
     1261 aggatatgca aaagacctaa aaccttttca taggggttca aatcccctct ttaactttga
     1321 atatacctca aattatctcc tctttattct atattatccc cattctttta gcagttgcat
     1381 ttctcacatt aattgaacga aaagttttag gatacataca acttcggaaa ggcccaaatg
     1441 ttattggacc cattggcctc ctccaaccca ttgcagacgg ggtaaaatta tttattaaag
     1501 aaccaatccg cccaactacc tcatcccaaa cactatttat attagccccg atactagccc
     1561 ttaccctagc aataatcatc tgaacccctc tacctatgcc agtgtctata tcagacataa
     1621 atcttagtat tctctttatc attgccctat caagtttaac tgtctactca accttaggct
     1681 cagggtgagc atccaattct aagtacgctc ttgttggggc actacgggca gtagcccaaa
     1741 ctatctccta cgaggttgcc ctaacgctta ttcttctctg cgctgttctt ttaaccggaa
     1801 actttactat ccagaacttt aatattgttc aagaaatgat atgactcatt ctacctacct
     1861 gacccctcag catcatatga tttgtatcta ctttagccga aacaaaccga gcaccatttg
     1921 atcttacaga aggtgaatcc gaactagtct ctggttttaa cgttgaatat gcaggaggac
     1981 cattcgcatt atttttttta gctgagtacg ctaacatttt actaataaac gcaatctcca
     2041 ctatcatttt cctcgggtca tccacattta cttcactcac taactcaaac ctatctatga
     2101 taacaaaagt agccctccta tcaatatctt ttttatgact acgagcctct tacccacgat
     2161 ttcgatatga tcaactgata catttagttt gaaaaaattt tctccccatt acattagccc
     2221 tcacaatttg acacatcaca tcccctattt gtttaatatt tttccccccc aacaac
//
LOCUS       DHMECN17891             2015 bp    DNA     linear   VRT 12-AUG-2024
DEFINITION  mitochondrion, partial genome.
ACCESSION   DHMECN17891
VERSION
KEYWORDS    .
SOURCE      mitochondrion Pristimantis verecundus (Zacualtipan robber frog)
  ORGANISM  Pristimantis verecundus
            Eukaryota; Metazoa; Chordata; Craniata; Vertebrata; Euteleostomi;
            Amphibia; Batrachia; Anura; Neobatrachia; Hyloidea; Strabomantidae;
            Pristimantis.
REFERENCE   1  (bases 1 to 2015)
  AUTHORS   Yanez-Munoz,M.H., Reyes-Puig,J.P., Reyes-Puig,C., Lagla-Chimba,G.,
            Paucar-Veintimilla,C., Urgiles-Merchan,M. and Carrion-Olmedo,J.C.
  TITLE     High speciation of cryptic species in the Pristimantis celator
            clade (Anura: Strabomantidae) of the Mira river basin, Ecuador
  JOURNAL   unpublished
REFERENCE   2  (bases 1 to 2015)
  AUTHORS   Carrion-Olmedo,J.C.
  TITLE     Direct Submission
  JOURNAL   Submitted (12-AUG-2024) Direccion de Innovacion, Instituto Nacional
            de Biodiversidad, Rio Coca, Quito, Pichincha 170525, Ecuador
COMMENT     Bankit Comment: ALT EMAIL:julio.carrion@biodiversidad.gob.ec
            Bankit Comment: TAX: Yes, new species/combinations; SEE ATTACHMENT
            Bankit Comment: TOTAL # OF SEQS:29
            
            ##Assembly-Data-START##
            Assembly Method       :: NGSpeciesID v. may 2023
            Coverage              :: 500
            Sequencing Technology :: Oxford Nanopore Technologies
            ##Assembly-Data-END##
FEATURES             Location/Qualifiers
     source          1..2015
                     /organism="Pristimantis verecundus"
                     /organelle="mitochondrion"
                     /mol_type="genomic DNA"
                     /specimen_voucher="DHMECN17891"
                     /db_xref="taxon:448935"
                     /tissue_type="Liver"
                     /country="'Ecuador: Carchi, Reserva Dracula, Sector Cerro
                     Negro'"
                     /lat_lon="0.86771 -78.19961"
                     /collection_date="2-Aug-22"
                     /collected_by="'Evelyn Gabriela Lagla Chimba, Julio
                     Carrion'"
                     /identified_by="Mario Humberto Yanez Munoz"
     rRNA            1..983
                     /product="rRNA 16S"
     tRNA            984..1055
                     /product="tRNA-Leu"
     CDS             1056..>2015
                     /codon_start=1
                     /transl_table=2
                     /product="NADH deshydrogenase 1"
                     /product="ND1"
                     /translation="-
                     NMPQIISSLFYIIPILLAVAFLTLIERKVLGYMQLRKGPNVIGPIGLLQPIADGVKLF
                     IKEPIRPTTSSQTLFMLAPMLALTLAMIIWTPLPMPVSMSDMNLSILFIIALSSLTVY
                     STLGSGWASNSKYALIGALRAVAQTISYEVALTLILLCAVLLTGNFTIQNFNIVQEMM
                     WLILPTWPLSIMWFVSTLAETNRAPFDLTEGESELVSGFNVEYAGGPFALFFLAEYAN
                     ILLMNAISTIIFLGSSTFTSLTNSNLSMMTKVALLSMSFLWLRASYPRFRYDQLMHLV
                     WKNFLPITLALTIWHITSPICLMFFPPNN"
BASE COUNT      620 a    507 c    311 g    577 t
ORIGIN      
        1 tataaaatta tagaaccttt tatgctaaaa ctagtaacaa gagcccaccc ctctctatag
       61 tgcaagtata tgccagtaag aatcattcac tggcaaataa cgggcccaaa tttaagtagt
      121 aaccttcccc cctcccgaaa acaccacctc acttaactgt taacctaata ctagggcatt
      181 tcaagaaagg ttaaaagaag ggagggggaa ttccgcaaac attagccccg cctgtttacc
      241 aaaaacatcg cctctcgtaa cccatgagag gtctagcctg cccagtgact ctgttcaacg
      301 gccgcggtat cctaaccgtg caaaggtagc gtaatcactt gtccccctaa atagggacta
      361 gtatgaaagg catcacgagg gctaaactgt ctcctccctc taatcagtga acctaatatt
      421 cccgtgaaag aagcggggat ctcaatataa gacgagaaga ccctatggag cttaaaacac
      481 tatatcacct gccacacaac ataacaaccc cggtctattt accctaagca cactgattat
      541 atgtttttgg ttggggtgac cgcggagaaa aactcatcct ccgcaatgag ggagccttcc
      601 ctaaacaata agtcacaatt ttatgtatca gaaaactgac atcattgacc caatatattt
      661 gattaacgaa ccaagttacc ctagggataa cagcgcaatc cacttcgaga gctcctatcg
      721 acaagtgggc ttacgacctc gatgttggat cggggtatcc tagtggtgta gccgctacta
      781 agggttcgtt tgttcaacga ttaaaacccc acgtgatctg agttcagacc ggagtaatcc
      841 aggtcagttt ctatctatat agcgcttttt ttagtacgaa aggaccaaaa cagcatggcc
      901 aatactcata gcaagccata attaatattt tagaattcat cttaaaaatt ataaacctaa
      961 cctcaacttc aataaaagaa tagttaatga agcaaatcca ggatatgcaa aagacctaaa
     1021 accttttcat aggggttcaa atcccctctt taactttgaa tatacctcaa attatctcct
     1081 ctttattcta tattatcccc attcttttag cagttgcatt tctcacatta attgaacgaa
     1141 aagttttagg atacatacaa cttcggaaag gcccaaatgt tattggaccc attggcctcc
     1201 tccaacccat tgcagacggg gtaaaattat ttattaaaga accaatccgc ccaactacct
     1261 catcccaaac actatttata ttagccccga tactagccct taccctagca ataatcatct
     1321 gaacccctct acctatgcca gtgtctatat cagacataaa tcttagtatt ctctttatca
     1381 ttgccctatc aagtttaact gtctactcaa ccttaggctc agggtgagca tccaattcta
     1441 agtacgctct tattggggca ctacgggcag tagcccaaac tatctcctac gaggttgccc
     1501 taacgcttat tcttctctgc gctgttcttt taaccggaaa ctttactatc cagaacttta
     1561 atattgttca agaaatgata tgactcattc tacctacctg acccctcagc atcatatgat
     1621 ttgtatctac tttagccgaa acaaaccgag caccatttga tcttacagaa ggtgaatccg
     1681 aactagtctc tggttttaat gttgaatatg caggaggacc cttcgcatta ttttttttag
     1741 ctgagtacgc taacatttta ctaataaacg caatctccac tatcattttc ctcgggtcat
     1801 ccacatttac ttcactcact aactcaaacc tatctatgat aacaaaagta gccctcctat
     1861 caatatcttt tttatgacta cgagcctctt acccacgatt tcgatatgat cagctaatac
     1921 atttagtttg aaaaaatttt ctccccatta cattagccct cacaatttga cacatcacat
     1981 cccctatttg tttaatattt ttccccccca acaac
//
LOCUS       DHMECN17892             2275 bp    DNA     linear   VRT 12-AUG-2024
DEFINITION  mitochondrion, partial genome.
ACCESSION   DHMECN17892
VERSION
KEYWORDS    .
SOURCE      mitochondrion Pristimantis verecundus (Zacualtipan robber frog)
  ORGANISM  Pristimantis verecundus
            Eukaryota; Metazoa; Chordata; Craniata; Vertebrata; Euteleostomi;
            Amphibia; Batrachia; Anura; Neobatrachia; Hyloidea; Strabomantidae;
            Pristimantis.
REFERENCE   1  (bases 1 to 2275)
  AUTHORS   Yanez-Munoz,M.H., Reyes-Puig,J.P., Reyes-Puig,C., Lagla-Chimba,G.,
            Paucar-Veintimilla,C., Urgiles-Merchan,M. and Carrion-Olmedo,J.C.
  TITLE     High speciation of cryptic species in the Pristimantis celator
            clade (Anura: Strabomantidae) of the Mira river basin, Ecuador
  JOURNAL   unpublished
REFERENCE   2  (bases 1 to 2275)
  AUTHORS   Carrion-Olmedo,J.C.
  TITLE     Direct Submission
  JOURNAL   Submitted (12-AUG-2024) Direccion de Innovacion, Instituto Nacional
            de Biodiversidad, Rio Coca, Quito, Pichincha 170525, Ecuador
COMMENT     Bankit Comment: ALT EMAIL:julio.carrion@biodiversidad.gob.ec
            Bankit Comment: TAX: Yes, new species/combinations; SEE ATTACHMENT
            Bankit Comment: TOTAL # OF SEQS:29
            
            ##Assembly-Data-START##
            Assembly Method       :: NGSpeciesID v. may 2023
            Coverage              :: 500
            Sequencing Technology :: Oxford Nanopore Technologies
            ##Assembly-Data-END##
FEATURES             Location/Qualifiers
     source          1..2275
                     /organism="Pristimantis verecundus"
                     /organelle="mitochondrion"
                     /mol_type="genomic DNA"
                     /specimen_voucher="DHMECN17892"
                     /db_xref="taxon:448935"
                     /tissue_type="Liver"
                     /country="'Ecuador: Carchi, Reserva Dracula, Sector Cerro
                     Negro'"
                     /lat_lon="0.86771 -78.19961"
                     /collection_date="2-Aug-22"
                     /collected_by="'Evelyn Gabriela Lagla Chimba, Julio
                     Carrion'"
                     /identified_by="Mario Humberto Yanez Munoz"
     rRNA            1..1249
                     /product="rRNA 16S"
     tRNA            1250..1321
                     /product="tRNA-Leu"
     CDS             1322..>2275
                     /codon_start=1
                     /transl_table=2
                     /product="NADH deshydrogenase 1"
                     /product="ND1"
                     /translation="-
                     NMPQIISSLFYIIPILLAVAFLTLIERKVLGYMQLRKGPNVIGPIGLLQPIADGVKLF
                     IKEPIRPTTSSQTLFMLAPMLALTLAMIIWTPLPMPVSMSDMNLSILFIIALSSLTVY
                     STLGSGWASNSKYALIGALRAVAQTISYEVALTLILLCAVLLTGNFTIQNFNIVQEMM
                     WLILPTWPLSIMWFVSTLAETNRAPFDLTEGESELVSGFNVEYAGGPFALFFLAEYAN
                     ILLMNAISPLIFLGSSTFTSLTNSNLSMMTKVALLSMSFLWLRALYPRFRYDQLMHLV
                     WKNFLPITLALTIWHITSPICLMFPPH"
BASE COUNT      715 a    564 c    338 g    658 t
ORIGIN      
        1 aacttagcga tagctggttt ctcaataaaa gaattttagt tcaacctaaa gtatattatg
       61 tacgcataaa taacccttcc tactttagag taattcaaac aaggtacagc ctatttgaca
      121 cagaacacaa ccttaattaa tgggtaacac ttaatataca tttacaagta ggcctaaaag
      181 cagccatctt taaaaaagcg tctaagctta tcatgtttat cccaatccct tacacccact
      241 agaccccttc aatcatactg agaatttcta taaaattata gaacctttta tgctaaaact
      301 agtaacaaga gcccacccct ctctataatg caagtatatg ccagtaagaa tcattcactg
      361 gcaaataaca ggcctaaatt taagtagtaa cttccccccc tcccgaaaac actacctcac
      421 ttaactgtta acctaatact agggcatttc aagaaagatt taaagaagga gaaggaattc
      481 cgcaaacatt agccccgcct gtttaccaaa aacatcgcct ctcgtaaccc atgagaggtc
      541 tagcctgccc agtgactctg ttcaacggcc gcggtatcct aaccgtgcaa aggtagcgta
      601 atcacttgtc ccctaaatag agactagtat gaaaggcatc acgagggcta aactgtctcc
      661 tccctctaat cagtgaacct aatattcccg tgaagaagcg gggatctcaa tataagacga
      721 gaagacccta tggagcttaa aacactatat cacctgccac acaacataac aaccccggtc
      781 tatttaccct aagcacactg attatatgtt tttggttggg gtgaccgcgg agaaaaaact
      841 catcctccgc aatgagggag ccttccctaa acaataagtc acaattttat gtatcagaaa
      901 actgacatca ttgacccaat atatttgatt aacgaaccaa gttaccctag ggataacagc
      961 gcaatccact tcgagagctc ctatcgacaa gtgggcttac gacctcgatg ttggatcggg
     1021 gtatcctagt ggtgtagccg ctactaaggg ttcgtttgtt caacgattaa aaccccacgt
     1081 gatctgagtt cagaccggag taatccaggt cagtttctat ctatatagcg ctttttttag
     1141 tacgaaagga ccaaaacagc atggccaata ctcatagcaa gccataatta atattttaga
     1201 attcatctta aaaattataa acctagcctc aacttcaata aaagaatagt taatgaagca
     1261 aatccaggat atgcaaaaga cctaaaacct tttcataggg gttcaaatcc cctctttaac
     1321 tttgaatata cctcaaatta tctcctcttt attctatatt atccccattc ttttagcagt
     1381 tgcatttctc acattaattg aacgaaaagt tttaggatat atacaacttc ggaaaggccc
     1441 aaatgttatt ggacccattg gcctcctcca acccattgca gacggggtaa aattatttat
     1501 taaagaacca atccgcccaa ctacctcatc ccaaacacta tttatattag ccccgatact
     1561 agcccttacc ctagcaataa tcatctgaac ccctctacct atgccagtgt ctatatcaga
     1621 cataaatctt agtattctct ttatcattgc cctatcaagt ttaactgtct actcaacctt
     1681 aggctcaggg tgagcatcca attctaagta cgctcttatt ggggcactac gggcagtagc
     1741 ccaaactatc tcctacgagg ttgccctaac gcttattctt ctctgcgctg ttcttttaac
     1801 cggaaacttt actatccaga actttaatat tgttcaagaa atgatatgac tcattctacc
     1861 tacctgaccc ctcagcatca tatgatttgt atctacttta gccgaaacaa accgagcacc
     1921 atttgatctt acagaaggtg aatccgaact agtctctggt tttaatgttg aatatgcagg
     1981 aggacccttc gcattatttt ttttagctga gtacgctaac attttactaa taaacgcaat
     2041 ctcccctctc attttcctcg ggtcatccac atttacttca ctcactaact caaacctatc
     2101 tatgataaca aaagtagccc tcctatcaat atctttttta tgactacgag ccctttaccc
     2161 acgatttcga tatgatcagc tgatacattt agtttgaaaa aattttctcc ccattacatt
     2221 agccctcaca atttgacaca tcacatcccc tatttgttta atatttcccc cccac
//
LOCUS       DHMECN19430             2013 bp    DNA     linear   VRT 12-AUG-2024
DEFINITION  mitochondrion, partial genome.
ACCESSION   DHMECN19430
VERSION
KEYWORDS    .
SOURCE      mitochondrion Pristimantis verecundus (Zacualtipan robber frog)
  ORGANISM  Pristimantis verecundus
            Eukaryota; Metazoa; Chordata; Craniata; Vertebrata; Euteleostomi;
            Amphibia; Batrachia; Anura; Neobatrachia; Hyloidea; Strabomantidae;
            Pristimantis.
REFERENCE   1  (bases 1 to 2013)
  AUTHORS   Yanez-Munoz,M.H., Reyes-Puig,J.P., Reyes-Puig,C., Lagla-Chimba,G.,
            Paucar-Veintimilla,C., Urgiles-Merchan,M. and Carrion-Olmedo,J.C.
  TITLE     High speciation of cryptic species in the Pristimantis celator
            clade (Anura: Strabomantidae) of the Mira river basin, Ecuador
  JOURNAL   unpublished
REFERENCE   2  (bases 1 to 2013)
  AUTHORS   Carrion-Olmedo,J.C.
  TITLE     Direct Submission
  JOURNAL   Submitted (12-AUG-2024) Direccion de Innovacion, Instituto Nacional
            de Biodiversidad, Rio Coca, Quito, Pichincha 170525, Ecuador
COMMENT     Bankit Comment: ALT EMAIL:julio.carrion@biodiversidad.gob.ec
            Bankit Comment: TAX: Yes, new species/combinations; SEE ATTACHMENT
            Bankit Comment: TOTAL # OF SEQS:29
            
            ##Assembly-Data-START##
            Assembly Method       :: NGSpeciesID v. may 2023
            Coverage              :: 500
            Sequencing Technology :: Oxford Nanopore Technologies
            ##Assembly-Data-END##
FEATURES             Location/Qualifiers
     source          1..2013
                     /organism="Pristimantis verecundus"
                     /organelle="mitochondrion"
                     /mol_type="genomic DNA"
                     /specimen_voucher="DHMECN19430"
                     /db_xref="taxon:448935"
                     /tissue_type="Liver"
                     /country="'Ecuador: Carchi, Bosque Protector Cerro
                     Golondrinas, Flanco occidental'"
                     /lat_lon="'0,86297 -78,20273'"
                     /collection_date="29-Jun-23"
                     /collected_by="Juan Pablo Reyes-Puig"
                     /identified_by="Mario Humberto Yanez Munoz"
     rRNA            <1..881
                     /product="rRNA 12S"
     tRNA            882..948
                     /product="tRNA-Val"
     rRNA            949..2013
                     /product="rRNA 16S"
BASE COUNT      685 a    479 c    341 g    508 t
ORIGIN      
        1 gctacacatg caagtttccg catccccgtg agaacgccct tacacccact tatggacaag
       61 gagctgatat caggcgctac aaattgccca aaacatctag ccacgccaca cccacaaggg
      121 tgacagcagt gattaatatt aaaaataaac gtcagtttga tttagtttat gaaaatagaa
      181 ccggccaatc tggtgccagc cgccgcggtt acaccacatg gttcaaattg attttcctcg
      241 gcgtaaagcg tgattaaaag atactcatgg ggttaaactt aaactaaacc gtgacacaat
      301 tgttctcaag aaaaccataa ctcaaatacc ccaatttaac tacttgaatt cacgataact
      361 aggacacaaa ctgggattag ataccccact atgcttagtc ataaactcta acttacaccc
      421 ccccattcgc ctgggaacta cgagcaaagc ttaaaaccca aaggacttga cggtacccta
      481 tgtccatcta gaggagcctg tcctataatc gatattccac gtttaacctc accattttta
      541 gttatcagcc tgtatacttc cgtcgccagc ttaccgcatg agcgcttcta gcaagtccaa
      601 cgtcctcccg acaatacgtc aggtcaaagt gcagcaaata aaatgggaag agatgggcta
      661 cattttctac aatagaaaat acgaaagact acatgaaaca tcagtcagaa ggcggattta
      721 gcagtaagca gagtagaata ctcttcttaa tccggcacta gggtgtgtac acaccgcccg
      781 tcaccctctt caacacaccc attatagtct ttaacatttg atagtactta gaagagataa
      841 gtcgtaacat ggtaagcata ccggaaggtg tgcttggaga cagagtataa cttaataaaa
      901 gtacttcgct tacaccgaag agatgttcat taatcctgaa ctaccctgag ccaaaaatct
      961 agcctcttaa ttcccccccc ttttttaaag cacaaacaaa atattttcac agtttagtaa
     1021 agaagattaa aacactttta agagctataa atttgtaccg caagggaaag atgaaataaa
     1081 aatgaaataa atattaagca cagaaaatta gagactcccc ctcgtacctt ttgcatcatg
     1141 gtttagctag tttaattagg caaaaagccc cttaagtcta acttcccgaa actaagtgag
     1201 ctattttggg gccgcttaat gagctaaccc gtctatgttg aaaaatagtg ggaagaccct
     1261 aaaatagagg cgataaacct aacgaactta gtcatagctg gtttctcaat aaaagaattt
     1321 tagttcaacc taaagtatat tatgtacgca taaataaccc ttcctacttt agagtaattc
     1381 aaacaaggta cagcctattt gacacagaac acaaccttaa ttaatgggta acacttaata
     1441 tacatttaca agtaggccta aaagcagcca tctttaaaaa agcgtctaag cttatcatgt
     1501 ttatcccaat cccttacacc cactagaccc cttcaatcat actgagaatt tctataaaat
     1561 tatagaacct tttatgctaa aactagtaac aagagcccac ccctctctat aatgcaagta
     1621 tatgccagta agaatcattc actggcaaat aacaggccta aatttaagta gtaacttccc
     1681 ccctcccgaa aacactacct cacttaactg ttaacctaat actagggcat ttcaagaaag
     1741 atttaaagaa ggagaaggaa ttccgcaaac attagccccg cctgtttacc aaaaacatcg
     1801 cctctcgtaa cccatgagag gtctagcctg cccagtgact ctgttcaacg gccgcggtat
     1861 cctaaccgtg caaaggtagc gtaatcactt gtcccctaaa tagagactag tatgaaaggc
     1921 atcacgaggg ctaaactgtc tcctccctct aatcagtgaa cctaatattc ccgtgaagaa
     1981 gcggggatct caatataaga cgagaagacc cta
//
LOCUS       DHMECN19431             2024 bp    DNA     linear   VRT 12-AUG-2024
DEFINITION  mitochondrion, partial genome.
ACCESSION   DHMECN19431
VERSION
KEYWORDS    .
SOURCE      mitochondrion Pristimantis verecundus (Zacualtipan robber frog)
  ORGANISM  Pristimantis verecundus
            Eukaryota; Metazoa; Chordata; Craniata; Vertebrata; Euteleostomi;
            Amphibia; Batrachia; Anura; Neobatrachia; Hyloidea; Strabomantidae;
            Pristimantis.
REFERENCE   1  (bases 1 to 2024)
  AUTHORS   Yanez-Munoz,M.H., Reyes-Puig,J.P., Reyes-Puig,C., Lagla-Chimba,G.,
            Paucar-Veintimilla,C., Urgiles-Merchan,M. and Carrion-Olmedo,J.C.
  TITLE     High speciation of cryptic species in the Pristimantis celator
            clade (Anura: Strabomantidae) of the Mira river basin, Ecuador
  JOURNAL   unpublished
REFERENCE   2  (bases 1 to 2024)
  AUTHORS   Carrion-Olmedo,J.C.
  TITLE     Direct Submission
  JOURNAL   Submitted (12-AUG-2024) Direccion de Innovacion, Instituto Nacional
            de Biodiversidad, Rio Coca, Quito, Pichincha 170525, Ecuador
COMMENT     Bankit Comment: ALT EMAIL:julio.carrion@biodiversidad.gob.ec
            Bankit Comment: TAX: Yes, new species/combinations; SEE ATTACHMENT
            Bankit Comment: TOTAL # OF SEQS:29
            
            ##Assembly-Data-START##
            Assembly Method       :: NGSpeciesID v. may 2023
            Coverage              :: 500
            Sequencing Technology :: Oxford Nanopore Technologies
            ##Assembly-Data-END##
FEATURES             Location/Qualifiers
     source          1..2024
                     /organism="Pristimantis verecundus"
                     /organelle="mitochondrion"
                     /mol_type="genomic DNA"
                     /specimen_voucher="DHMECN19431"
                     /db_xref="taxon:448935"
                     /tissue_type="Liver"
                     /country="'Ecuador: Carchi, Bosque Protector Cerro
                     Golondrinas, Flanco occidental'"
                     /lat_lon="'0,86297 -78,20273'"
                     /collection_date="29-Jun-23"
                     /collected_by="Juan Pablo Reyes-Puig"
                     /identified_by="Mario Humberto Yanez Munoz"
     rRNA            <1..891
                     /product="rRNA 12S"
     tRNA            892..958
                     /product="tRNA-Val"
     rRNA            959..2024
                     /product="rRNA 16S"
BASE COUNT      689 a    481 c    342 g    512 t
ORIGIN      
        1 tgatattgct acacatgcaa gtttccgcat ccccgtgaga acgcccttac acccacttat
       61 ggacaaggag ctgatatcag gcgctacaaa ttgcccaaaa catctagcca cgccacaccc
      121 acaagggtga cagcagtgat taatattaaa aataaacgtc agtttgattt agtttatgaa
      181 aatagaaccg gccaatctgg tgccagccgc cgcggttaca ccacatggtt caaattgatt
      241 ttcctcggcg taaagcgtga ttaaaagata ctcatggggt taaacttaaa ctaaaccgtg
      301 acacaattgt tctcaagaaa accataactc aaatacccca atttaactac ttgaattcac
      361 gataactagg acacaaactg ggattagata ccccactatg cttagtcata aactctaact
      421 tacacccccc ccccattcgc ctgggaacta cgagcaaagc ttaaaaccca aaggacttga
      481 cggtacccta tgtccatcta gaggagcctg tcctataatc gatattccac gtttaacctc
      541 accattttta gttatcagcc tgtatacttc cgtcgccagc ttaccgcatg agcgcttcta
      601 gcaagtccaa cgtcctcccg acaatacgtc aggtcaaagt gcagcaaata aaatgggaag
      661 agatgggcta cattttctac aatagaaaat acgaaagact acatgaaaca tcagtcagaa
      721 ggcggattta gcagtaagca gagtagaata ctcttcttaa tccggcacta gggtgtgtac
      781 acaccgcccg tcaccctctt caacacaccc attatagtct ttaacatttg atagtactta
      841 gaagagataa gtcgtaacat ggtaagcata ccggaaggtg tgcttggaga cagagtataa
      901 cttaataaaa gtacttcgct tacaccgaag agatgttcat taatcctgaa ctaccctgag
      961 ccaaaaatct agcctcttaa ttcccccccc ttttttaaag cacaaacaaa atattttcac
     1021 agtttagtaa agaagattaa aacactttta agagctataa atttgtaccg caagggaaag
     1081 atgaaataaa aatgaaataa atattaagca cagaaaatta gagactcccc ctcgtacctt
     1141 ttgcatcatg gtttagctag tttaattagg caaaaagccc cttaagtcta acttcccgaa
     1201 actaagtgag ctattttggg gccgcttaat gagctaaccc gtctatgttg aaaaatagtg
     1261 ggaagaccct aaaatagagg cgataaacct aacgaactta gtcatagctg gtttctcaat
     1321 aaaagaattt tagttcaacc taaagtatat tatgtacgca taaataaccc ttcctacttt
     1381 agagtaattc aaacaaggta cagcctattt gacacagaac acaaccttaa ttaatgggta
     1441 acacttaata tacatttaca agtaggccta aaagcagcca tctttaaaaa agcgtctaag
     1501 cttatcatgt ttatcccaat cccttacacc cactagaccc cttcaatcat actgagaatt
     1561 tctataaaat tatagaacct tttatgctaa aactagtaac aagagcccac ccctctctat
     1621 aatgcaagta tatgccagta agaatcattc actggcaaat aacaggccta aatttaagta
     1681 gtaacttccc ccctcccgaa aacactacct cacttaactg ttaacctaat actagggcat
     1741 ttcaagaaag atttaaagaa ggagaaggaa ttccgcaaac attagccccg cctgtttacc
     1801 aaaaacatcg cctctcgtaa cccatgagag gtctagcctg cccagtgact ctgttcaacg
     1861 gccgcggtat cctaaccgtg caaaggtagc gtaatcactt gtcccctaaa tagagactag
     1921 tatgaaaggc atcacgaggg ctaaactgtc tcctccctct aatcagtgaa cctaatattc
     1981 ccgtgaagaa gcggggatct caatataaga cgagaagacc taaa
//
LOCUS       DHMECN19432             2022 bp    DNA     linear   VRT 12-AUG-2024
DEFINITION  mitochondrion, partial genome.
ACCESSION   DHMECN19432
VERSION
KEYWORDS    .
SOURCE      mitochondrion Pristimantis verecundus (Zacualtipan robber frog)
  ORGANISM  Pristimantis verecundus
            Eukaryota; Metazoa; Chordata; Craniata; Vertebrata; Euteleostomi;
            Amphibia; Batrachia; Anura; Neobatrachia; Hyloidea; Strabomantidae;
            Pristimantis.
REFERENCE   1  (bases 1 to 2022)
  AUTHORS   Yanez-Munoz,M.H., Reyes-Puig,J.P., Reyes-Puig,C., Lagla-Chimba,G.,
            Paucar-Veintimilla,C., Urgiles-Merchan,M. and Carrion-Olmedo,J.C.
  TITLE     High speciation of cryptic species in the Pristimantis celator
            clade (Anura: Strabomantidae) of the Mira river basin, Ecuador
  JOURNAL   unpublished
REFERENCE   2  (bases 1 to 2022)
  AUTHORS   Carrion-Olmedo,J.C.
  TITLE     Direct Submission
  JOURNAL   Submitted (12-AUG-2024) Direccion de Innovacion, Instituto Nacional
            de Biodiversidad, Rio Coca, Quito, Pichincha 170525, Ecuador
COMMENT     Bankit Comment: ALT EMAIL:julio.carrion@biodiversidad.gob.ec
            Bankit Comment: TAX: Yes, new species/combinations; SEE ATTACHMENT
            Bankit Comment: TOTAL # OF SEQS:29
            
            ##Assembly-Data-START##
            Assembly Method       :: NGSpeciesID v. may 2023
            Coverage              :: 500
            Sequencing Technology :: Oxford Nanopore Technologies
            ##Assembly-Data-END##
FEATURES             Location/Qualifiers
     source          1..2022
                     /organism="Pristimantis verecundus"
                     /organelle="mitochondrion"
                     /mol_type="genomic DNA"
                     /specimen_voucher="DHMECN19432"
                     /db_xref="taxon:448935"
                     /tissue_type="Liver"
                     /country="'Ecuador: Carchi, Bosque Protector Cerro
                     Golondrinas, Flanco occidental'"
                     /lat_lon="'0,86297 -78,20273'"
                     /collection_date="29-Jun-23"
                     /collected_by="Juan Pablo Reyes-Puig"
                     /identified_by="Mario Humberto Yanez Munoz"
     rRNA            <1..891
                     /product="rRNA 12S"
     tRNA            892..958
                     /product="tRNA-Val"
     rRNA            959..2022
                     /product="rRNA 16S"
BASE COUNT      688 a    478 c    343 g    513 t
ORIGIN      
        1 cgctgatatt gctacacatg caagtttccg catccccgtg agaacgccct tacacccact
       61 tatggacaag gagctgatat caggcgctac aaattgccca aaacatctag ccacgccaca
      121 cccacaaggg tgacagcagt gattaatatt aaaaataaac gtcagtttga tttagtttat
      181 gaaaatagaa ccggccaatc tggtgccagc cgccgcggtt acaccacatg gttcaaattg
      241 attttcctcg gcgtaaagcg tgattaaaag atactcatgg ggttaaactt aaactaaacc
      301 gtgacacaat tgttctcaag aaaaccataa ctcaaatacc ccaatttaac tacttgaatt
      361 cacgataact aagacacaaa ctgggattag ataccccact atgcttagtc ataaactcta
      421 acttacaccc ccccattcgc ctgggaacta cgagcaaagc ttaaaaccca aaggacttga
      481 cggtacccta tgtccatcta gaggagcctg tcctataatc gatattccac gtttaacctc
      541 accattttta gttatcagcc tgtatacttc cgtcgccagc ttaccgcatg agcgcttcta
      601 gcaagtccaa cgtcctcccg acaatacgtc aggtcaaagt gcagcaaata aaatgggaag
      661 agatgggcta cattttctac aatagaaaat acgaaagact acatgaaaca tcagtcagaa
      721 ggcggattta gcagtaagca gagtagaata ctcttcttaa tccggcacta gggtgtgtac
      781 acaccgcccg tcaccctctt caacacaccc attatagtct ttaacatttg atagtactta
      841 gaagagataa gtcgtaacat ggtaagcata ccggaaggtg tgcttggaga cagagtataa
      901 cttaataaaa gtacttcgct tacaccgaag agatgttcat taatcctgaa ctaccctgag
      961 ccaaaaatct agcctcttaa ttcccttttt ttaaagcaca aacaaaatat tttcacagtt
     1021 tagtaaagaa gattaaaaca cttttaagag ctataaattt gtaccgcaag ggaaagatga
     1081 aataaaaatg aaataaatat taagcacaga aaattagaga ctccccctcg taccttttgc
     1141 atcatggttt agctagttta attaggcaaa aagcccctta agtctaactt cccgaaacta
     1201 agtgagctat tttggggccg cttaatgagc taacccgtct atgttgaaaa atagtgggaa
     1261 gaccctaaaa tagaggcgat aaacctaacg aacttagtca tagctggttt ctcaataaaa
     1321 gaattttagt tcaacctaaa gtatattatg tacgcataaa taacccttcc tactttagag
     1381 taattcaaac aaggtacagc ctatttgaca cagaacacaa ccttaattaa tgggtaacac
     1441 ttaatataca tttacaagta ggcctaaaag cagccatctt taaaaaagcg tctaagctta
     1501 tcatgtttat cccaatccct tacacccact agaccccttc aatcatactg agaatttcta
     1561 taaaattata gaacctttta tgctaaaact agtaacaaga gcccacccct ctctataatg
     1621 caagtatatg ccagtaagaa tcattcactg gcaaataaca ggcctaaatt taagtagtaa
     1681 cttcccccct cccgaaaaca ctacctcact taactgttaa cctaatacta gggcatttca
     1741 agaaagattt aaagaaggag aaggaattcc gcaaacatta gccccgcctg tttaccaaaa
     1801 acatcgcctc tcgtaaccca tgagaggtct agcctgccca gtgactctgt tcaacggccg
     1861 cggtatccta accgtgcaaa ggtagcgtaa tcacttgtcc cctaaataga gactagtatg
     1921 aaaggcatca cgagggctaa actgtctcct ccctctaatc agtgaaccta atattcccgt
     1981 gaagaagcgg ggatctcaat ataagacgag aagaccccta gc
//
LOCUS       DHMECN19433             2027 bp    DNA     linear   VRT 12-AUG-2024
DEFINITION  mitochondrion, partial genome.
ACCESSION   DHMECN19433
VERSION
KEYWORDS    .
SOURCE      mitochondrion Pristimantis verecundus (Zacualtipan robber frog)
  ORGANISM  Pristimantis verecundus
            Eukaryota; Metazoa; Chordata; Craniata; Vertebrata; Euteleostomi;
            Amphibia; Batrachia; Anura; Neobatrachia; Hyloidea; Strabomantidae;
            Pristimantis.
REFERENCE   1  (bases 1 to 2027)
  AUTHORS   Yanez-Munoz,M.H., Reyes-Puig,J.P., Reyes-Puig,C., Lagla-Chimba,G.,
            Paucar-Veintimilla,C., Urgiles-Merchan,M. and Carrion-Olmedo,J.C.
  TITLE     High speciation of cryptic species in the Pristimantis celator
            clade (Anura: Strabomantidae) of the Mira river basin, Ecuador
  JOURNAL   unpublished
REFERENCE   2  (bases 1 to 2027)
  AUTHORS   Carrion-Olmedo,J.C.
  TITLE     Direct Submission
  JOURNAL   Submitted (12-AUG-2024) Direccion de Innovacion, Instituto Nacional
            de Biodiversidad, Rio Coca, Quito, Pichincha 170525, Ecuador
COMMENT     Bankit Comment: ALT EMAIL:julio.carrion@biodiversidad.gob.ec
            Bankit Comment: TAX: Yes, new species/combinations; SEE ATTACHMENT
            Bankit Comment: TOTAL # OF SEQS:29
            
            ##Assembly-Data-START##
            Assembly Method       :: NGSpeciesID v. may 2023
            Coverage              :: 500
            Sequencing Technology :: Oxford Nanopore Technologies
            ##Assembly-Data-END##
FEATURES             Location/Qualifiers
     source          1..2027
                     /organism="Pristimantis verecundus"
                     /organelle="mitochondrion"
                     /mol_type="genomic DNA"
                     /specimen_voucher="DHMECN19433"
                     /db_xref="taxon:448935"
                     /tissue_type="Liver"
                     /country="'Ecuador: Carchi, Bosque Protector Cerro
                     Golondrinas, Flanco occidental'"
                     /lat_lon="'0,86297 -78,20273'"
                     /collection_date="29-Jun-23"
                     /collected_by="Juan Pablo Reyes-Puig"
                     /identified_by="Mario Humberto Yanez Munoz"
     rRNA            <1..889
                     /product="rRNA 12S"
     tRNA            890..956
                     /product="tRNA-Val"
     rRNA            957..2027
                     /product="rRNA 16S"
BASE COUNT      689 a    481 c    343 g    514 t
ORIGIN      
        1 gctgatattg ctacacatgc aagtctccgc atccccgtga gaacgccctt acacccactt
       61 atggacaagg agctgatatc aggcgctaca aattgcccaa aacatctagc cacgccacac
      121 ccacaagggt gacagcagtg attaatatta aaaataaacg tcagtttgat ttagtttatg
      181 aaaatagaac cggccaatct ggtgccagcc gccgcggtta caccacatgg ttcaaattga
      241 ttttcctcgg cgtaaagcgt gattaaaaga tactcatggg gttaaactta aactaaaccg
      301 tgacacaatt gttctcaaga aaaccataac tcaaataccc caatttaact acttgaattc
      361 acgataacta agacacaaac tgggattaga taccccacta tgcttagtca taaactctaa
      421 cttacacccc ccattcgcct gggaactacg agcaaagctt aaaacccaaa ggacttgacg
      481 gtaccctatg tccatctaga ggagcctgtc ctataatcga tattccacgt ttaacctcac
      541 catttttagt tatcagcctg tatacttccg tcgccagctt accgcatgag cgcttctagc
      601 aagtccaacg tcctcccgac aatacgtcag gtcaaagtgc agcaaataaa atgggaagag
      661 atgggctaca ttttctacaa tagaaaatac gaaagactac atgaaacatc agtcagaagg
      721 cggatttagc agtaagcaga gtagaatact cttcttaatc cggcactagg gtgtgtacac
      781 accgcccgtc accctcttca acacacccat tatagtcttt aacatttgat agtacttaga
      841 agagataagt cgtaacatgg taagcatacc ggaaggtgtg cttggagaca gagtataact
      901 taataaaagt acttcgctta caccgaagag atgttcatta atcctgaact accctgagcc
      961 aaaaatctag cctcttaatt cccccccttt ttttaaagca caaacaaaat attttcacag
     1021 tttagtaaag aagattaaaa cacttttaag agctataaat ttgtaccgca agggaaagat
     1081 gaaataaaaa tgaaataaat attaagcaca gaaaattaga gactccccct cgtacctttt
     1141 gcatcatggt ttagctagtt taattaggca aaaagcccct taagtctaac ttcccgaaac
     1201 taagtgagct attttggggc cgcttaatga gctaacccgt ctatgttgaa aaatagtggg
     1261 aagaccctaa aatagaggcg ataaacctaa cgaacttagt catagctggt ttctcaataa
     1321 aagaatttta gttcaaccta aagtatatta tgtacgcata aataaccctt cctactttag
     1381 agtaattcaa acaaggtaca gcctatttga cacagaacac aaccttaatt aatgggtaac
     1441 acttaatata catttacaag taggcctaaa agcagccatc tttaaaaaag cgtctaagct
     1501 tatcatgttt atcccaatcc cttacaccca ctagacccct tcaatcatac tgagaatttc
     1561 tataaaatta tagaaccttt tatgctaaaa ctagtaacaa gagcccaccc ctctctataa
     1621 tgcaagtata tgccagtaag aatcattcac tggcaaataa caggcctaaa tttaagtagt
     1681 aacttccccc ctcccgaaaa cactacctca cttaactgtt aacctaatac tagggcattt
     1741 caagaaagat ttaaagaagg agaaggaatt ccgcaaacat tagccccgcc tgtttaccaa
     1801 aaacatcgcc tctcgtaacc catgagaggt ctagcctgcc cagtgactct gttcaacggc
     1861 cgcggtatcc taaccgtgca aaggtagcgt aatcacttgt cccctaaata gagactagta
     1921 tgaaaggcat cacgagggct aaactgtctc ctccctctaa tcagtgaacc taatattccc
     1981 gtgaagaagc ggggatctca atataagacg agaagacctc ttcaagc
//
LOCUS       DHMECN16570             1984 bp    DNA     linear       12-AUG-2024
DEFINITION  mitochondrion, partial genome.
ACCESSION   DHMECN16570
VERSION
KEYWORDS    .
SOURCE      mitochondrion Pristimantis sp 2
  ORGANISM  Pristimantis sp 2
            Unclassified.
REFERENCE   1  (bases 1 to 1984)
  AUTHORS   Yanez-Munoz,M.H., Reyes-Puig,J.P., Reyes-Puig,C., Lagla-Chimba,G.,
            Paucar-Veintimilla,C., Urgiles-Merchan,M. and Carrion-Olmedo,J.C.
  TITLE     High speciation of cryptic species in the Pristimantis celator
            clade (Anura: Strabomantidae) of the Mira river basin, Ecuador
  JOURNAL   unpublished
REFERENCE   2  (bases 1 to 1984)
  AUTHORS   Carrion-Olmedo,J.C.
  TITLE     Direct Submission
  JOURNAL   Submitted (12-AUG-2024) Direccion de Innovacion, Instituto Nacional
            de Biodiversidad, Rio Coca, Quito, Pichincha 170525, Ecuador
COMMENT     Bankit Comment: ALT EMAIL:julio.carrion@biodiversidad.gob.ec
            Bankit Comment: TAX: Yes, new species/combinations; SEE ATTACHMENT
            Bankit Comment: TOTAL # OF SEQS:29
            
            ##Assembly-Data-START##
            Assembly Method       :: NGSpeciesID v. may 2023
            Coverage              :: 500
            Sequencing Technology :: Oxford Nanopore Technologies
            ##Assembly-Data-END##
FEATURES             Location/Qualifiers
     source          1..1984
                     /organism="Pristimantis sp 2"
                     /organelle="mitochondrion"
                     /mol_type="genomic DNA"
                     /specimen_voucher="DHMECN16570"
                     /tissue_type="Liver"
                     /country="'Ecuador: Carchi, Reserva Dracula, Bloque 18'"
                     /lat_lon="0.87594 -78.20568"
                     /collection_date="15-Aug-21"
                     /collected_by="Ross Maynard"
                     /identified_by="Mario Humberto Yanez Munoz"
     rRNA            <1..869
                     /product="rRNA 12S"
     tRNA            870..935
                     /product="tRNA-Val"
     rRNA            936..1984
                     /product="rRNA 16S"
BASE COUNT      687 a    495 c    328 g    474 t
ORIGIN      
        1 taccagtctc gcacacccgt gagaacgccc tttcacccat tcatggacaa ggagctgata
       61 tcaggcacta taaattgccc aaaacatcta gccaagccac acccataagg gccccagcag
      121 tgattaacat taaaaataaa cgtcagtttg attcagccaa tgtaaacaga accggccaac
      181 ctggtgccag ccgccgcggt taccccatgg gttcaaattg attttttttc ggcgtaaagc
      241 gtgattaaaa agaaagacta tggggtcaaa cttaaactaa attgtagcac acttgttctt
      301 aagaaagcca taaaacaaat accccagccc aactacttga attcacgata actggaacac
      361 aaactgggat tagatacccc actatgccag tcataaacta taacttaccc ccctcgcccg
      421 ggaaatacga gcaaagctta aaacccaaag gacttgacgg taccccacat ccacctagag
      481 gagcctgtcc tataatcgat accccacgtt taacctcacc atttttagtt ctcagcctgt
      541 atacttccgt cgccagctta ccgcatgagc gtctctagtg agcttaatgt cctcccatca
      601 acacgtcagg tcaaagtgca gcaaataaaa tggaaagaga tgggctacac tttctaccct
      661 agaaaacacg aaagactata tgaaacatta tcggaaggcg gatttagtag taagaagaaa
      721 atagaatatt cttcttaact tggcactggg gtgtgtacac accgcccgtc accctcttca
      781 acacaccaca ttagtttata acacaccacc cacacttaga agagataagt cgtaacatgg
      841 taagcatacc ggaaggtgtg cttggaaaca cagcatagct taaaaaagta cctcgtttac
      901 accgagttga tgtctattaa acctagactg ctctgagcca aaaatctagc ctaccccccc
      961 cccccctttt taactattaa acaaaatatt taaacaacct agtaaagaag attaaaaaac
     1021 cttctaagag ctataaacat gtaccgcaag ggaaagatga aataaaaatg aaataaacgt
     1081 taagcacaaa aaactaaaga ttaccccttg taccttttgc attatggttt agctagtcta
     1141 actaggcaaa aagcccttta agtctaaccc ccgaaactaa gtgagctaat ttagggccgc
     1201 taaatgagcc aacccgtcta tgttgcaaaa tagtgggaag accctaaaat agaagtgaaa
     1261 aacctaacga acttagtcat agctggtttc tcaataaaag aattttagtt caacctaaag
     1321 tatgcacaca ttcacataaa taacttttct actttgggag caactcaaat aaggtacagc
     1381 ctatttgata cagaacacaa cctttactaa cgggtaacac ttaactaaca cctacaagtg
     1441 ggcctaaaag cagccatctt taaaaaagcg tctaagctta accgtgttta caccaatttc
     1501 ctaacccaat tcgacccctt taataacact gagaacttct atatattata gaacttttta
     1561 tgctaaaact agtaacaaga gactgcctct ctctataatg cacgtataag tcagcaggaa
     1621 cccaccgctg acaattaaca gatctatata caagtagcaa ctcccccccc cccgaaagcc
     1681 ctactttaac acccgttaac ctaacacaag agcatttcaa gaaagattaa aaaataaaga
     1741 aggaattccg caagcactag tcccgcctgt ttaccaaaaa catcgcctct tgtccacaca
     1801 taagaggtcc agcctgccca gtgactctgt ttaacggccg cggtatcctg accgtgcaaa
     1861 ggtagcgtaa tcactcgtct tctaaataaa ggctagtatg aaaggcatca cgaggactaa
     1921 actgtctcct ttattcaatc agtgaaccta ataaccccgt gaagaagcga ggatttttta
     1981 tata
//
LOCUS       DHMECN16576             2003 bp    DNA     linear       12-AUG-2024
DEFINITION  mitochondrion, partial genome.
ACCESSION   DHMECN16576
VERSION
KEYWORDS    .
SOURCE      mitochondrion Pristimantis sp 2
  ORGANISM  Pristimantis sp 2
            Unclassified.
REFERENCE   1  (bases 1 to 2003)
  AUTHORS   Yanez-Munoz,M.H., Reyes-Puig,J.P., Reyes-Puig,C., Lagla-Chimba,G.,
            Paucar-Veintimilla,C., Urgiles-Merchan,M. and Carrion-Olmedo,J.C.
  TITLE     High speciation of cryptic species in the Pristimantis celator
            clade (Anura: Strabomantidae) of the Mira river basin, Ecuador
  JOURNAL   unpublished
REFERENCE   2  (bases 1 to 2003)
  AUTHORS   Carrion-Olmedo,J.C.
  TITLE     Direct Submission
  JOURNAL   Submitted (12-AUG-2024) Direccion de Innovacion, Instituto Nacional
            de Biodiversidad, Rio Coca, Quito, Pichincha 170525, Ecuador
COMMENT     Bankit Comment: ALT EMAIL:julio.carrion@biodiversidad.gob.ec
            Bankit Comment: TAX: Yes, new species/combinations; SEE ATTACHMENT
            Bankit Comment: TOTAL # OF SEQS:29
            
            ##Assembly-Data-START##
            Assembly Method       :: NGSpeciesID v. may 2023
            Coverage              :: 500
            Sequencing Technology :: Oxford Nanopore Technologies
            ##Assembly-Data-END##
FEATURES             Location/Qualifiers
     source          1..2003
                     /organism="Pristimantis sp 2"
                     /organelle="mitochondrion"
                     /mol_type="genomic DNA"
                     /specimen_voucher="DHMECN16576"
                     /tissue_type="Liver"
                     /country="'Ecuador: Carchi, Reserva Dracula, Bloque 18'"
                     /lat_lon="0.87594 -78.20568"
                     /collection_date="15-Aug-21"
                     /collected_by="Ross Maynard"
                     /identified_by="Mario Humberto Yanez Munoz"
     rRNA            <1..889
                     /product="rRNA 12S"
     tRNA            890..955
                     /product="tRNA-Val"
     rRNA            956..2003
                     /product="rRNA 16S"
BASE COUNT      692 a    504 c    330 g    477 t
ORIGIN      
        1 gctgatattg ctacacatgc aagtttccgc acacccgtga gaacgccctt tcacccattc
       61 atggacaagg agctgatatc aggcactata aattgcccaa aacatctagc caagccacac
      121 ccataagggc cccagcagtg attaacatta aaaataaacg tcagtttgat tcagccaatg
      181 taaacagaac cggccaacct ggtgccagcc gccgcggtta ccccatgggt tcaaattgat
      241 ttttttcggc gtaaagcgtg attaaaaaga aagactatgg ggtcaaactt aaactaaatt
      301 gtagcacact tgttcttaag aaagccataa aacaaatacc ccagcccaac tacttgaatt
      361 cacgataact ggaacacaaa ctgggattag ataccccact atgccagtca taaactataa
      421 cttacccccc ccctcgcccg ggaaatacga gcaaagctta aaacccaaag gacttgacgg
      481 taccccacat ccacctagag gagcctgtcc tataatcgat accccacgtt taacctcacc
      541 atttttagtt ctcagcctgt atacttccgt cgccagctta ccgcatgagc gtctctagtg
      601 agcttaatgt cctcccatca acacgtcagg tcaaagtgca gcaaataaaa tggaaagaga
      661 tgggctacac tttctaccct agaaaacacg aaagactata tgaaacatta tcggaaggcg
      721 gatttagtag taagaagaaa atagaatatt cttcttaact tggcactggg gtgtgtacac
      781 accgcccgtc accctcttca acacaccaca ttagtttata acacaccacc cacacttaga
      841 agagataagt cgtaacatgg taagcatacc ggaaggtgtg cttggaaaca cagcatagct
      901 taaaaaagta cctcgtttac accgagttga tgtctattaa acctagactg ctctgagcca
      961 aaaatctagc ctaccccccc cccccccttt ttaactatta aacaaaatat ttaaacaacc
     1021 tagtaaagaa gattaaaaac cttctaagag ctataaacat gtaccgcaag ggaaagatga
     1081 aataaaaatg aaataaacgt taagcacaaa aaactaaaga ttaccccttg taccttttgc
     1141 attatggttt agctagtcta actaggcaaa aagcccttta agtctaaccc ccgaaactaa
     1201 gtgagctaat ttagggccgc taaatgagcc aacccgtcta tgttgcaaaa tagtgggaag
     1261 accctaaaat agaagtgaaa aacctaacga acttagtcat agctggtttc tcaataaaag
     1321 aattttagtt caacctaaag tatgcacaca ttcacataaa taacttttct actttagagc
     1381 aactcaaata aggtacagcc tatttgatac agaacacaac ctttactaac gggtaacact
     1441 taactaacac ctacaagtgg gcctaaaagc agccatcttt aaaaaagcgt ctaagcttaa
     1501 ccgtgtttac accaatttcc taacccaatt cgaccccttt aataacactg agaacttcta
     1561 tatattatag aactttttat gctaaaacta gtaacaagag actgcctctc tctataatgc
     1621 acgtataagt cagcaggaac ccaccgctga caattaacag atctatatac aagtagcaac
     1681 cccccccccc cccgaaagcc ctactttaac acccgttaac ctaacacaag agcatttcaa
     1741 gaaagattaa aaaataaaga aggaattccg caagcactag tcccgcctgt ttaccaaaaa
     1801 catcgcctct tgtccacaca taagaggtcc agcctgccca gtgactctgt ttaacggccg
     1861 cggtatcctg accgtgcaaa ggtagcgtaa tcactcgtct tctaaataaa ggctagtatg
     1921 aaaggcatca cgaggactaa actgtctcct ttattcaatc agtgaaccta ataaccccgt
     1981 gaagaagcga ggatttttat ata
//
LOCUS       DHMECN16572             3543 bp    DNA     linear       12-AUG-2024
DEFINITION  mitochondrion, partial genome.
ACCESSION   DHMECN16572
VERSION
KEYWORDS    .
SOURCE      mitochondrion Pristimantis sp 4
  ORGANISM  Pristimantis sp 4
            Unclassified.
REFERENCE   1  (bases 1 to 3543)
  AUTHORS   Yanez-Munoz,M.H., Reyes-Puig,J.P., Reyes-Puig,C., Lagla-Chimba,G.,
            Paucar-Veintimilla,C., Urgiles-Merchan,M. and Carrion-Olmedo,J.C.
  TITLE     High speciation of cryptic species in the Pristimantis celator
            clade (Anura: Strabomantidae) of the Mira river basin, Ecuador
  JOURNAL   unpublished
REFERENCE   2  (bases 1 to 3543)
  AUTHORS   Carrion-Olmedo,J.C.
  TITLE     Direct Submission
  JOURNAL   Submitted (12-AUG-2024) Direccion de Innovacion, Instituto Nacional
            de Biodiversidad, Rio Coca, Quito, Pichincha 170525, Ecuador
COMMENT     Bankit Comment: ALT EMAIL:julio.carrion@biodiversidad.gob.ec
            Bankit Comment: TAX: Yes, new species/combinations; SEE ATTACHMENT
            Bankit Comment: TOTAL # OF SEQS:29
            
            ##Assembly-Data-START##
            Assembly Method       :: NGSpeciesID v. may 2023
            Coverage              :: 500
            Sequencing Technology :: Oxford Nanopore Technologies
            ##Assembly-Data-END##
FEATURES             Location/Qualifiers
     source          1..3543
                     /organism="Pristimantis sp 4"
                     /organelle="mitochondrion"
                     /mol_type="genomic DNA"
                     /specimen_voucher="DHMECN16572"
                     /tissue_type="Liver"
                     /country="'Ecuador: Carchi, Reserva Dracula, Bloque 18'"
                     /lat_lon="0.87594 -78.20568"
                     /collection_date="15-Aug-21"
                     /collected_by="Ross Maynard"
                     /identified_by="Mario Humberto Yanez Munoz"
     rRNA            <1..882
                     /product="rRNA 12S"
     tRNA            883..948
                     /product="tRNA-Val"
     rRNA            949..2511
                     /product="rRNA 16S"
     tRNA            2512..2583
                     /product="tRNA-Leu"
     CDS             2584..>3542
                     /codon_start=1
                     /transl_table=2
                     /product="NADH deshydrogenase 1"
                     /product="ND1"
                     /translation="-
                     NLPQIISSLLYIAPILLAVAFFTLIERKVLGYMQLRKGPNVIGPVGLLQPVADGVKLF
                     IKEPIRPTTSSQTLFLLAPILALTLAMIIWTPLPMPMSLSDMNLSILFILALSSLTIY
                     SILGSGWASNSKYALIGALRAVAQAISYEVTLALILLCSILLSGNFTIQNFNITQEMV
                     WLIMPAWPISIMWFVSTLAETNRTPFDLAEGESELVSGFNVEYAGGPFAPFFLAEYAN
                     ILMMNTISTIIFLGSSSLIPLAYSNLSLMTKAALLSMFFLWLRASYPRFRYDQLMHLV
                     WKNFLPLTLALTIWHISSLICLMFFPHL"
BASE COUNT     1134 a    897 c    573 g    939 t
ORIGIN      
        1 aatattgcta caaggcaagt ctccgcacac ccgtgagaac gcccttacac ccatccatgg
       61 aaaaggagct gatatcaggc actacaaatt gcccaaaaca tctagccacg ccacacccac
      121 aagggtcacc agcagtgatt aacattaaaa ataaacgtca gtttgattta gccaatgaaa
      181 acagaaccgg ccaatctggt gccagccgcc gcggttacac cacatggttc aaattgattt
      241 ttctcggcgt aaagcgtgat taaagggaaa tccgtggggt taaacttaaa ctaagccgta
      301 gcacgattgt tctcaagaaa accaaccgca aataccccaa cttaaccact tgaactcacg
      361 acaactagga cacaaactgg gattagatac cccactatgc ctagttataa actctaactt
      421 acatctatat cgcccgggaa ctacgagcaa agcttaaaac ccaaaggact tgacggtacc
      481 ctacatccat ctagaggagc ctgtcctata atcgataccc cacgtttaac ctcaccattt
      541 ttagttatca gcctgtatac ttccgtcgcc agcttaccgc atgagcgctt ttagtaagcc
      601 taatgtctac ccatcaacac gtcaggtcaa agtgcagcaa ataaaacggg aagagatggg
      661 ctacattttc tactctagaa aatacgaaag actacatgaa acactagtca gaaggcggat
      721 ttagcagtaa gcagaacaga atattcttct taaataggca ctagggtgtg tacacaccgc
      781 ccgtcaccct cttcaacaca cccctaaagt ttataacatc tgccgatatt tagaagagat
      841 aagtcgtaac atggtaagta taccggaagg tgtgcttgga acagagtata gcttaaaaaa
      901 gcacttcgct tacaccaaat agatgttcac taaatccgga ctactctgag ctgaaagtct
      961 agcccccccc ccctcttcac ctttaaaccc caaacaaaat attttaacaa cttagtaaag
     1021 aagattaaaa cacttttaag agctataaac tgtaccgcaa gggaaagatg aaataaaaat
     1081 gaaataaaga ttaagcacaa aaaattagag actccacctc gtaccttttg catcatggtt
     1141 tagccagttt aattaggcaa aaagcccctt aagtctaact tcccgaaact aagtgagcta
     1201 ttttagggcc gcttaatgag cccacccgtc tatgttgcaa aatagtggga agaccctaaa
     1261 atagaggcaa caaaccactg aacttagcga tagctggttt ctcaataaaa gaattttagt
     1321 tcaacctaaa gtatattatg tactcgtaaa taaccccacc tactttagag taactcaaat
     1381 aaggtacagc ctatttgata cagaacacaa cctcgattaa tgggtaacac ttgatctaca
     1441 tttacaagta ggcctgaaag cagccatctt ttaaaaagcg tctaagctta taatgttcat
     1501 tctaatccct cacacctatt agaccccttt aactacactg agaatttcta taaaattata
     1561 gaacatttta tgctaaaact agtaacaaga gcttaccact ctctacaatg caagtataag
     1621 ccagagagaa cccatcactg gcaaataaca gacctaaatt caagtagcaa cccctccccc
     1681 gaaaacacta ccccacctta actgttaacc taacaccaga gcattccaag aaagattaaa
     1741 agagagagaa ggaattccgc aaatattagt ttcgcctgtt taccaaaaac atcgcctctt
     1801 gtagatcagt aagaggtcta gcctgcccag tgactctgtt caacggccgc ggtatcctaa
     1861 ccgtgcaaag gtagcgtaat cacttgtccc ctaaatagag actagtatga aaggcaccac
     1921 gaaaactaaa ctgtctcctc cctctaatca gtgaacctaa taaccccgtg aagaagcggg
     1981 gatctcaata taagacgaga agaccctatg gagcttaaaa cacttcatca cctgccaccc
     2041 atctatttac cctggcacgc tgattacatg tttttggttg gggtgaccgc ggagaaaagc
     2101 ccatcctccg caatgtggga atcctcccta agcagtaagt cacaacttta tatatcagaa
     2161 aactgacatt attgacccaa tatatttgat taacgaacca agttacccta gggataacag
     2221 cgcaatccac ttcaagagcc catatcgaca agtgggctta cgacctcgat gttggatcgg
     2281 ggtatcctag tggtgtagcc gctactaaag gttcgtttgt tcaacgatta aaaccccacg
     2341 tgatctgagt tcagaccgga gtaatccagg tcagtttcta tctataacag cgcttttttc
     2401 agtacgaaag gaccaaaata gcatggccaa tacctatagc aagccataat cgatatttta
     2461 gaatacatct taaaaattat tcacctaatc ctaacttcaa gaaaagaaca gttaatgaag
     2521 caaattcagg atgtgcaaaa gacctaaaac ctttttatag gggttcaaat cctctcttta
     2581 actttgaatc tgccccaaat tatctcctct ctactctata ttgccccaat tcttttggca
     2641 gttgcatttt tcacgctaat tgagcgaaaa gttctaggat atatacaact acgaaaaggt
     2701 ccaaatgtta tcggaccagt cggcctcctt caaccagttg cagacggagt aaaactattt
     2761 atcaaggagc cgatccgccc caccacttca tcccaaacac tattcttgct agctccaatc
     2821 ttagccctca ctttagccat aattatctga acccctcttc ccatgccaat atctttatca
     2881 gatataaatc ttagcatcct ctttatcctt gctttgtcaa gcctaaccat ttactcaatt
     2941 ttaggctcag gatgagcatc caactccaaa tacgccctta ttggggcgtt acgagcagta
     3001 gctcaagcca tctcctatga agttacctta gcacttatcc ttctttgttc tattcttcta
     3061 tcaggaaact ttactatcca aaactttaac attacccaag agatagtatg acttatcatg
     3121 cccgcctgac ctattagcat catatgattt gtctccactt tagcagaaac aaatcgaaca
     3181 ccctttgatc tcgcagaggg tgaatctgaa ctagtctccg gctttaacgt cgaatatgca
     3241 ggcggaccct tcgcaccatt ttttttagct gagtacgcta acatcttaat aataaataca
     3301 atctccacta ttatttttct cggatcatct tccctcatcc ccctggccta ctccaaccta
     3361 tctttaataa ctaaagccgc cctcttatct atattttttt tatggctccg agcctcttac
     3421 ccacgcttcc gatatgatca acttatacat ctggtttgaa aaaatttcct ccctttgaca
     3481 ctagccctca caatttgaca cattagctcc ctcatctgct tgatattttt cccccaccta
     3541 tga
//
